# Supplementary material for: Endometrial stromal cell miR-19b-3p release is reduced during decidualization implying a role in decidual-trophoblast cross-talk
Source: Front Endocrinol (Lausanne). 2023 Mar 16;14:1149786. doi: 10.3389/fendo.2023.1149786 (PMC10061138; doi:10.3389/fendo.2023.1149786)
Supplement: Supplementary file 1 [file Table_1.xlsx]

## Sheet: Media control
A1	Passed	media control	hsa-miR-7-5p	Unknown	30.9421	33.4537	68	Auto Tm	NaN
A2	Flagged	media control	hsa-miR-217	Unknown	Undetermined	33.4537	62.3	Auto Tm	NaN								✔			✔
A3	Flagged	media control	hsa-miR-337-5p	Unknown	Undetermined	33.4537	62	Auto Tm	NaN								✔			✔
A4	Passed	media control	hsa-miR-328-3p	Unknown	33.2722	33.4537	73.3	Auto Tm	NaN
A5	Flagged	media control	hsa-miR-374b-3p	Unknown	Undetermined	33.4537	88.2	Auto Tm	NaN								✔			✔
A6	Flagged	media control	hsa-miR-143-3p	Unknown	Undetermined	33.4537	88.4	Auto Tm	NaN								✔			✔
A7	Flagged	media control	hsa-miR-623	Unknown	Undetermined	33.4537	62	Auto Tm	NaN								✔			✔
A8	Flagged	media control	hsa-miR-520c-3p	Unknown	Undetermined	33.4537	62	Auto Tm	NaN								✔			✔
A9	Flagged	media control	hsa-miR-557	Unknown	Undetermined	33.4537	89.2	Auto Tm	NaN								✔			✔
A10	Flagged	media control	hsa-miR-218-5p	Unknown	Undetermined	33.4537	69.8	Auto Tm	NaN								✔			✔
A11	Flagged	media control	hsa-miR-136-5p	Unknown	Undetermined	33.4537	70.1	Auto Tm	NaN								✔			✔
A12	Flagged	media control	hsa-miR-127-5p	Unknown	Undetermined	33.4537	72.4	Auto Tm	NaN								✔			✔
A13	Flagged	media control	hsa-miR-140-5p	Unknown	Undetermined	33.4537	62	Auto Tm	NaN								✔			✔
A14	Flagged	media control	hsa-miR-31-3p	Unknown	Undetermined	33.4537	63.5	Auto Tm	NaN								✔			✔
A15	Flagged	media control	hsa-miR-20b-3p	Unknown	Undetermined	33.4537	62.2	Auto Tm	NaN								✔			✔
A16	Flagged	media control	hsa-miR-325	Unknown	Undetermined	33.4537	61.9	Auto Tm	NaN								✔			✔
A17	Flagged	media control	hsa-miR-509-3-5p	Unknown	Undetermined	33.4537	61.9	Auto Tm	NaN								✔			✔
A18	Flagged	media control	hsa-miR-210-3p	Unknown	Undetermined	33.4537	61.9	Auto Tm	NaN								✔			✔
A19	Flagged	media control	hsa-miR-199b-5p	Unknown	Undetermined	33.4537	62.2	Auto Tm	NaN								✔			✔
A20	Flagged	media control	hsa-miR-194-5p	Unknown	Undetermined	33.4537	63.7	Auto Tm	NaN								✔			✔
A21	Flagged	media control	hsa-let-7g-5p	Unknown	Undetermined	33.4537	67.1	Auto Tm	NaN								✔			✔
A22	Passed	media control	hsa-miR-203a	Unknown	34.1735	33.4537	69.7	Auto Tm	NaN
A23	Flagged	media control	hsa-miR-181a-3p	Unknown	Undetermined	33.4537	61.8	Auto Tm	NaN								✔			✔
A24	Flagged	media control	hsa-miR-137	Unknown	Undetermined	33.4537	74.4	Auto Tm	NaN								✔			✔
B1	Flagged	media control	hsa-miR-551b-3p	Unknown	Undetermined	33.4537	62.1	Auto Tm	NaN								✔			✔
B2	Flagged	media control	Blank (H2O)	Unknown	Undetermined	33.4537	62.8	Auto Tm	NaN								✔			✔
B3	Flagged	media control	hsa-miR-524-3p	Unknown	Undetermined	33.4537	70.7	Auto Tm	NaN								✔			✔
B4	Flagged	media control	UniSp2	Unknown	Undetermined	33.4537	62	Auto Tm	NaN								✔			✔
B5	Passed	media control	hsa-miR-486-5p	Unknown	32.5965	33.4537	72.2	Auto Tm	NaN
B6	Flagged	media control	UniSp4	Unknown	Undetermined	33.4537	62	Auto Tm	NaN								✔			✔
B7	Flagged	media control	UniSp3 IPC	Unknown	15.0429	33.4537	80.9	Auto Tm	NaN										✔
B8	Flagged	media control	UniSp5	Unknown	Undetermined	33.4537	93.4	Auto Tm	NaN								✔			✔
B9	Flagged	media control	hsa-miR-329-3p	Unknown	Undetermined	33.4537	64	Auto Tm	NaN								✔			✔
B10	Passed	media control	UniSp6	Unknown	16.7465	33.4537	72.4	Auto Tm	NaN
B11	Flagged	media control	hsa-miR-487b-3p	Unknown	Undetermined	33.4537	77.9	Auto Tm	NaN								✔			✔
B12	Flagged	media control	cel-miR-39-3p	Unknown	Undetermined	33.4537	62.7	Auto Tm	NaN								✔			✔
B13	Flagged	media control	hsa-miR-138-5p	Unknown	Undetermined	33.4537	62	Auto Tm	NaN								✔			✔
B14	Passed	media control	hsa-miR-191-5p	Unknown	33.5696	33.4537	70.3	Auto Tm	NaN
B15	Flagged	media control	mmu-miR-378a-3p	Unknown	Undetermined	33.4537	61.9	Auto Tm	NaN								✔			✔
B16	Passed	media control	hsa-miR-103a-3p	Unknown	32.9038	33.4537	69.8	Auto Tm	NaN
B17	Flagged	media control	hsa-miR-890	Unknown	Undetermined	33.4537	61.9	Auto Tm	NaN								✔			✔
B18	Passed	media control	hsa-miR-423-5p	Unknown	32.4989	33.4537	70	Auto Tm	NaN
B19	Flagged	media control	hsa-miR-221-3p	Unknown	Undetermined	33.4537	69.2	Auto Tm	NaN								✔			✔
B20	Flagged	media control	SNORD38B	Unknown	Undetermined	33.4537	63.2	Auto Tm	NaN								✔			✔
B21	Flagged	media control	hsa-miR-301b	Unknown	Undetermined	33.4537	61.9	Auto Tm	NaN								✔			✔
B22	Flagged	media control	SNORD49A	Unknown	Undetermined	33.4537	61.9	Auto Tm	NaN								✔			✔
B23	Flagged	media control	hsa-miR-550a-5p	Unknown	Undetermined	33.4537	72	Auto Tm	NaN								✔			✔
B24	Flagged	media control	U6 snRNA	Unknown	Undetermined	33.4537	61.8	Auto Tm	NaN								✔			✔
C1	Passed	media control	hsa-miR-532-5p	Unknown	32.5762	33.4537	68	Auto Tm	NaN
C2	Flagged	media control	hsa-miR-99a-5p	Unknown	Undetermined	33.4537	62.1	Auto Tm	NaN								✔			✔
C3	Passed	media control	hsa-miR-16-5p	Unknown	32.8867	33.4537	69.9	Auto Tm	NaN
C4	Flagged	media control	hsa-miR-98-5p	Unknown	Undetermined	33.4537	62.8	Auto Tm	NaN								✔			✔
C5	Flagged	media control	hsa-miR-185-5p	Unknown	Undetermined	33.4537	70.7	Auto Tm	NaN								✔			✔
C6	Passed	media control	hsa-miR-25-3p	Unknown	32.4112	33.4537	69.6	Auto Tm	NaN
C7	Flagged	media control	UniSp3 IPC	Unknown	16.1595	33.4537	80.9	Auto Tm	NaN										✔
C8	Flagged	media control	UniSp3 IPC	Unknown	13.9109	33.4537	81.2	Auto Tm	NaN										✔
C9	Flagged	media control	hsa-miR-765	Unknown	Undetermined	33.4537	72.2	Auto Tm	NaN								✔			✔
C10	Passed	media control	hsa-miR-24-3p	Unknown	31.5273	33.4537	74.5	Auto Tm	NaN
C11	Flagged	media control	hsa-miR-369-5p	Unknown	Undetermined	33.4537	62	Auto Tm	NaN								✔			✔
C12	Flagged	media control	hsa-miR-425-5p	Unknown	36.5274	33.4537	72.2	Auto Tm	NaN								✔
C13	Flagged	media control	hsa-miR-590-5p	Unknown	Undetermined	33.4537	64.5	Auto Tm	NaN								✔			✔
C14	Flagged	media control	hsa-miR-760	Unknown	Undetermined	33.4537	75.8	Auto Tm	NaN								✔			✔
C15	Flagged	media control	hsa-miR-574-3p	Unknown	Undetermined	33.4537	64.5	Auto Tm	NaN								✔			✔
C16	Passed	media control	hsa-miR-130b-3p	Unknown	32.627	33.4537	69.8	Auto Tm	NaN
C17	Flagged	media control	hsa-miR-30c-5p	Unknown	Undetermined	33.4537	63.5	Auto Tm	NaN								✔			✔
C18	Flagged	media control	hsa-miR-133b	Unknown	Undetermined	33.4537	70.3	Auto Tm	NaN								✔			✔
C19	Flagged	media control	hsa-miR-524-5p	Unknown	Undetermined	33.4537	75.8	Auto Tm	NaN								✔			✔
C20	Flagged	media control	hsa-miR-23a-3p	Unknown	Undetermined	33.4537	66	Auto Tm	NaN								✔			✔
C21	Flagged	media control	hsa-miR-193b-3p	Unknown	Undetermined	33.4537	68.4	Auto Tm	NaN								✔			✔
C22	Flagged	media control	hsa-miR-501-5p	Unknown	Undetermined	33.4537	65.5	Auto Tm	NaN								✔			✔
C23	Flagged	media control	hsa-miR-518c-5p	Unknown	Undetermined	33.4537	71.3	Auto Tm	NaN								✔			✔
C24	Flagged	media control	hsa-miR-130a-3p	Unknown	Undetermined	33.4537	62.4	Auto Tm	NaN								✔			✔
D1	Flagged	media control	hsa-miR-933	Unknown	Undetermined	33.4537	62.1	Auto Tm	NaN								✔			✔
D2	Flagged	media control	hsa-miR-379-5p	Unknown	Undetermined	33.4537	62.6	Auto Tm	NaN								✔			✔
D3	Flagged	media control	hsa-miR-452-5p	Unknown	Undetermined	33.4537	72	Auto Tm	NaN								✔			✔
D4	Flagged	media control	hsa-miR-589-5p	Unknown	Undetermined	33.4537	75.4	Auto Tm	NaN								✔			✔
D5	Flagged	media control	hsa-miR-141-3p	Unknown	Undetermined	33.4537	62.3	Auto Tm	NaN								✔			✔
D6	Flagged	media control	hsa-miR-342-3p	Unknown	Undetermined	33.4537	62	Auto Tm	NaN								✔			✔
D7	Flagged	media control	hsa-miR-668-3p	Unknown	Undetermined	33.4537	80.6	Auto Tm	NaN								✔			✔
D8	Passed	media control	hsa-miR-934	Unknown	35.5292	33.4537	75.1	Auto Tm	NaN
D9	Flagged	media control	hsa-miR-101-3p	Unknown	35.6733	33.4537	71.1	Auto Tm	NaN								✔
D10	Flagged	media control	hsa-miR-539-5p	Unknown	Undetermined	33.4537	75.1	Auto Tm	NaN								✔			✔
D11	Flagged	media control	hsa-miR-331-3p	Unknown	Undetermined	33.4537	70.6	Auto Tm	NaN								✔			✔
D12	Flagged	media control	hsa-miR-499a-5p	Unknown	Undetermined	33.4537	62	Auto Tm	NaN								✔			✔
D13	Flagged	media control	hsa-miR-196a-5p	Unknown	Undetermined	33.4537	66.9	Auto Tm	NaN								✔			✔
D14	Flagged	media control	hsa-miR-888-5p	Unknown	Undetermined	33.4537	66.9	Auto Tm	NaN								✔			✔
D15	Flagged	media control	hsa-miR-330-3p	Unknown	Undetermined	33.4537	68.7	Auto Tm	NaN								✔			✔
D16	Flagged	media control	hsa-miR-570-3p	Unknown	Undetermined	33.4537	70	Auto Tm	NaN								✔			✔
D17	Flagged	media control	hsa-miR-518c-3p	Unknown	Undetermined	33.4537	63.7	Auto Tm	NaN								✔			✔
D18	Flagged	media control	hsa-miR-200a-3p	Unknown	Undetermined	33.4537	62.2	Auto Tm	NaN								✔			✔
D19	Flagged	media control	hsa-miR-188-5p	Unknown	Undetermined	33.4537	61.9	Auto Tm	NaN								✔			✔
D20	Flagged	media control	hsa-miR-26a-5p	Unknown	Undetermined	33.4537	73.4	Auto Tm	NaN								✔			✔
D21	Flagged	media control	hsa-miR-99b-5p	Unknown	Undetermined	33.4537	61.9	Auto Tm	NaN								✔			✔
D22	Passed	media control	hsa-miR-431-5p	Unknown	34.3611	33.4537	74.2	Auto Tm	NaN
D23	Flagged	media control	hsa-miR-23b-3p	Unknown	Undetermined	33.4537	61.8	Auto Tm	NaN								✔			✔
D24	Flagged	media control	hsa-miR-367-3p	Unknown	Undetermined	33.4537	61.8	Auto Tm	NaN								✔			✔
E1	Flagged	media control	hsa-miR-505-3p	Unknown	Undetermined	33.4537	62.1	Auto Tm	NaN								✔			✔
E2	Flagged	media control	hsa-miR-18a-5p	Unknown	Undetermined	33.4537	62.1	Auto Tm	NaN								✔			✔
E3	Passed	media control	hsa-miR-92a-3p	Unknown	29.8986	33.4537	71.7	Auto Tm	NaN
E4	Flagged	media control	hsa-miR-500a-5p	Unknown	Undetermined	33.4537	73.3	Auto Tm	NaN								✔			✔
E5	Flagged	media control	hsa-miR-887-3p	Unknown	Undetermined	33.4537	76.7	Auto Tm	NaN								✔			✔
E6	Flagged	media control	hsa-miR-491-3p	Unknown	Undetermined	33.4537	63.6	Auto Tm	NaN								✔			✔
E7	Flagged	media control	hsa-miR-423-3p	Unknown	Undetermined	33.4537	62	Auto Tm	NaN								✔			✔
E8	Flagged	media control	hsa-miR-126-3p	Unknown	Undetermined	33.4537	64.1	Auto Tm	NaN								✔			✔
E9	Flagged	media control	hsa-miR-421	Unknown	Undetermined	33.4537	67.2	Auto Tm	NaN								✔			✔
E10	Flagged	media control	hsa-miR-376b-3p	Unknown	Undetermined	33.4537	75.8	Auto Tm	NaN								✔			✔
E11	Flagged	media control	hsa-miR-302c-3p	Unknown	Undetermined	33.4537	70.3	Auto Tm	NaN								✔			✔
E12	Flagged	media control	hsa-miR-625-3p	Unknown	Undetermined	33.4537	72.2	Auto Tm	NaN								✔			✔
E13	Flagged	media control	hsa-miR-339-5p	Unknown	Undetermined	33.4537	62	Auto Tm	NaN								✔			✔
E14	Flagged	media control	hsa-miR-873-5p	Unknown	Undetermined	33.4537	63.5	Auto Tm	NaN								✔			✔
E15	Flagged	media control	hsa-miR-323a-3p	Unknown	Undetermined	33.4537	84.1	Auto Tm	NaN								✔			✔
E16	Flagged	media control	hsa-miR-181d-5p	Unknown	Undetermined	33.4537	64	Auto Tm	NaN								✔			✔
E17	Flagged	media control	hsa-miR-125a-5p	Unknown	Undetermined	33.4537	73.7	Auto Tm	NaN								✔			✔
E18	Flagged	media control	hsa-miR-129-5p	Unknown	Undetermined	33.4537	63.7	Auto Tm	NaN								✔			✔
E19	Flagged	media control	hsa-miR-492	Unknown	Undetermined	33.4537	61.9	Auto Tm	NaN								✔			✔
E20	Flagged	media control	hsa-miR-20a-5p	Unknown	37.1883	33.4537	71.3	Auto Tm	NaN								✔
E21	Passed	media control	hsa-miR-374b-5p	Unknown	33.3377	33.4537	69.7	Auto Tm	NaN
E22	Flagged	media control	hsa-miR-302d-3p	Unknown	Undetermined	33.4537	69.2	Auto Tm	NaN								✔			✔
E23	Flagged	media control	hsa-miR-346	Unknown	Undetermined	33.4537	70.2	Auto Tm	NaN								✔			✔
E24	Flagged	media control	hsa-miR-151a-3p	Unknown	Undetermined	33.4537	81.6	Auto Tm	NaN								✔			✔
F1	Flagged	media control	hsa-miR-493-3p	Unknown	Undetermined	33.4537	67.3	Auto Tm	NaN								✔			✔
F2	Passed	media control	hsa-miR-122-5p	Unknown	30.7558	33.4537	69.6	Auto Tm	NaN
F3	Flagged	media control	hsa-miR-99a-3p	Unknown	Undetermined	33.4537	69.9	Auto Tm	NaN								✔			✔
F4	Flagged	media control	hsa-miR-361-5p	Unknown	Undetermined	33.4537	74.3	Auto Tm	NaN								✔			✔
F5	Flagged	media control	hsa-miR-202-3p	Unknown	Undetermined	33.4537	65.6	Auto Tm	NaN								✔			✔
F6	Flagged	media control	hsa-miR-125b-5p	Unknown	Undetermined	33.4537	62	Auto Tm	NaN								✔			✔
F7	Flagged	media control	hsa-miR-503-5p	Unknown	Undetermined	33.4537	62.5	Auto Tm	NaN								✔			✔
F8	Flagged	media control	hsa-miR-204-5p	Unknown	Undetermined	33.4537	65.3	Auto Tm	NaN								✔			✔
F9	Flagged	media control	hsa-miR-30d-5p	Unknown	Undetermined	33.4537	63.8	Auto Tm	NaN								✔			✔
F10	Flagged	media control	hsa-miR-301a-3p	Unknown	Undetermined	33.4537	87.1	Auto Tm	NaN								✔			✔
F11	Flagged	media control	hsa-miR-362-5p	Unknown	Undetermined	33.4537	70.1	Auto Tm	NaN								✔			✔
F12	Flagged	media control	hsa-miR-30b-3p	Unknown	Undetermined	33.4537	67.4	Auto Tm	NaN								✔			✔
F13	Flagged	media control	hsa-miR-654-5p	Unknown	Undetermined	33.4537	74.8	Auto Tm	NaN								✔			✔
F14	Flagged	media control	hsa-miR-545-3p	Unknown	36.5865	33.4537	70.8	Auto Tm	NaN								✔
F15	Flagged	media control	hsa-miR-29b-2-5p	Unknown	Undetermined	33.4537	63.5	Auto Tm	NaN								✔			✔
F16	Flagged	media control	hsa-miR-491-5p	Unknown	Undetermined	33.4537	71.9	Auto Tm	NaN								✔			✔
F17	Flagged	media control	hsa-miR-92b-3p	Unknown	Undetermined	33.4537	77.9	Auto Tm	NaN								✔			✔
F18	Flagged	media control	hsa-miR-665	Unknown	Undetermined	33.4537	70.5	Auto Tm	NaN								✔			✔
F19	Flagged	media control	hsa-miR-506-3p	Unknown	Undetermined	33.4537	61.9	Auto Tm	NaN								✔			✔
F20	Flagged	media control	hsa-miR-363-3p	Unknown	Undetermined	33.4537	70.7	Auto Tm	NaN								✔			✔
F21	Flagged	media control	hsa-miR-132-3p	Unknown	Undetermined	33.4537	69.7	Auto Tm	NaN								✔			✔
F22	Flagged	media control	hsa-miR-651-5p	Unknown	Undetermined	33.4537	61.9	Auto Tm	NaN								✔			✔
F23	Flagged	media control	hsa-miR-628-3p	Unknown	Undetermined	33.4537	61.8	Auto Tm	NaN								✔			✔
F24	Flagged	media control	hsa-miR-432-5p	Unknown	36.8171	33.4537	73.6	Auto Tm	NaN								✔
G1	Flagged	media control	hsa-miR-154-3p	Unknown	Undetermined	33.4537	62.1	Auto Tm	NaN								✔			✔
G2	Flagged	media control	hsa-miR-27a-3p	Unknown	Undetermined	33.4537	62.3	Auto Tm	NaN								✔			✔
G3	Flagged	media control	hsa-miR-376c-3p	Unknown	Undetermined	33.4537	88.7	Auto Tm	NaN								✔			✔
G4	Flagged	media control	hsa-miR-940	Unknown	Undetermined	33.4537	70.4	Auto Tm	NaN								✔			✔
G5	Flagged	media control	hsa-miR-22-5p	Unknown	Undetermined	33.4537	64.4	Auto Tm	NaN								✔			✔
G6	Flagged	media control	hsa-miR-224-5p	Unknown	Undetermined	33.4537	72.2	Auto Tm	NaN								✔			✔
G7	Flagged	media control	hsa-miR-885-5p	Unknown	Undetermined	33.4537	69.8	Auto Tm	NaN								✔			✔
G8	Passed	media control	hsa-miR-320a	Unknown	32.6379	33.4537	72.2	Auto Tm	NaN
G9	Flagged	media control	hsa-miR-18b-5p	Unknown	Undetermined	33.4537	62	Auto Tm	NaN								✔			✔
G10	Flagged	media control	hsa-miR-187-3p	Unknown	Undetermined	33.4537	65.3	Auto Tm	NaN								✔			✔
G11	Flagged	media control	hsa-miR-516b-5p	Unknown	Undetermined	33.4537	62	Auto Tm	NaN								✔			✔
G12	Flagged	media control	hsa-miR-302c-5p	Unknown	Undetermined	33.4537	62	Auto Tm	NaN								✔
G13	Flagged	media control	hsa-miR-548b-3p	Unknown	Undetermined	33.4537	62	Auto Tm	NaN								✔			✔
G14	Flagged	media control	hsa-miR-186-5p	Unknown	Undetermined	33.4537	62.2	Auto Tm	NaN								✔			✔
G15	Flagged	media control	hsa-miR-199a-5p	Unknown	Undetermined	33.4537	69.5	Auto Tm	NaN								✔			✔
G16	Flagged	media control	hsa-miR-155-5p	Unknown	Undetermined	33.4537	66.6	Auto Tm	NaN								✔			✔
G17	Flagged	media control	hsa-miR-107	Unknown	Undetermined	33.4537	68.4	Auto Tm	NaN								✔			✔
G18	Flagged	media control	hsa-miR-302b-3p	Unknown	Undetermined	33.4537	76.8	Auto Tm	NaN								✔			✔
G19	Flagged	media control	hsa-miR-662	Unknown	Undetermined	33.4537	61.9	Auto Tm	NaN								✔			✔
G20	Flagged	media control	hsa-miR-519d-3p	Unknown	Undetermined	33.4537	71.5	Auto Tm	NaN								✔			✔
G21	Flagged	media control	hsa-miR-485-3p	Unknown	Undetermined	33.4537	61.9	Auto Tm	NaN								✔			✔
G22	Flagged	media control	hsa-miR-200b-3p	Unknown	Undetermined	33.4537	62.7	Auto Tm	NaN								✔			✔
G23	Flagged	media control	hsa-miR-337-3p	Unknown	Undetermined	33.4537	61.8	Auto Tm	NaN								✔			✔
G24	Flagged	media control	hsa-miR-494-3p	Unknown	Undetermined	33.4537	61.8	Auto Tm	NaN								✔			✔
H1	Flagged	media control	hsa-miR-371a-3p	Unknown	Undetermined	33.4537	71.2	Auto Tm	NaN								✔			✔
H2	Flagged	media control	hsa-miR-637	Unknown	Undetermined	33.4537	64.1	Auto Tm	NaN								✔			✔
H3	Passed	media control	hsa-miR-144-3p	Unknown	35.3834	33.4537	69.6	Auto Tm	NaN
H4	Flagged	media control	hsa-miR-16-1-3p	Unknown	Undetermined	33.4537	73.8	Auto Tm	NaN								✔			✔
H5	Flagged	media control	hsa-miR-631	Unknown	Undetermined	33.4537	65.9	Auto Tm	NaN								✔			✔
H6	Flagged	media control	hsa-miR-34c-5p	Unknown	Undetermined	33.4537	66.7	Auto Tm	NaN								✔			✔
H7	Flagged	media control	hsa-miR-211-5p	Unknown	Undetermined	33.4537	65.6	Auto Tm	NaN								✔			✔
H8	Flagged	media control	hsa-miR-454-3p	Unknown	Undetermined	33.4537	63.6	Auto Tm	NaN								✔			✔
H9	Flagged	media control	hsa-let-7f-5p	Unknown	Undetermined	33.4537	65.3	Auto Tm	NaN								✔			✔
H10	Flagged	media control	hsa-miR-30e-5p	Unknown	Undetermined	33.4537	89.2	Auto Tm	NaN								✔			✔
H11	Flagged	media control	hsa-miR-34a-5p	Unknown	Undetermined	33.4537	64.3	Auto Tm	NaN								✔			✔
H12	Flagged	media control	hsa-miR-663a	Unknown	Undetermined	33.4537	62	Auto Tm	NaN								✔			✔
H13	Flagged	media control	hsa-miR-518e-3p	Unknown	Undetermined	33.4537	75.3	Auto Tm	NaN								✔			✔
H14	Flagged	media control	hsa-miR-29b-3p	Unknown	Undetermined	33.4537	81.6	Auto Tm	NaN								✔			✔
H15	Flagged	media control	hsa-miR-658	Unknown	Undetermined	33.4537	68.7	Auto Tm	NaN								✔			✔
H16	Flagged	media control	hsa-miR-572	Unknown	Undetermined	33.4537	62.2	Auto Tm	NaN								✔			✔
H17	Flagged	media control	hsa-miR-802	Unknown	Undetermined	33.4537	63.2	Auto Tm	NaN								✔			✔
H18	Flagged	media control	hsa-miR-521	Unknown	Undetermined	33.4537	63	Auto Tm	NaN								✔			✔
H19	Flagged	media control	hsa-miR-433-3p	Unknown	Undetermined	33.4537	71.5	Auto Tm	NaN								✔			✔
H20	Flagged	media control	hsa-miR-660-5p	Unknown	Undetermined	33.4537	72.1	Auto Tm	NaN								✔			✔
H21	Passed	media control	hsa-let-7c-5p	Unknown	35.9618	33.4537	69.5	Auto Tm	NaN
H22	Flagged	media control	hsa-miR-28-5p	Unknown	Undetermined	33.4537	61.9	Auto Tm	NaN								✔			✔
H23	Flagged	media control	hsa-miR-324-5p	Unknown	Undetermined	33.4537	61.8	Auto Tm	NaN								✔			✔
H24	Flagged	media control	hsa-miR-219a-5p	Unknown	Undetermined	33.4537	61.8	Auto Tm	NaN								✔			✔
I1	Passed	media control	hsa-miR-19b-3p	Unknown	33.9111	33.4537	69.1	Auto Tm	NaN
I2	Flagged	media control	hsa-miR-526b-5p	Unknown	Undetermined	33.4537	64.4	Auto Tm	NaN								✔			✔
I3	Flagged	media control	hsa-miR-215-5p	Unknown	Undetermined	33.4537	67.2	Auto Tm	NaN								✔			✔
I4	Flagged	media control	hsa-miR-30b-5p	Unknown	Undetermined	33.4537	62	Auto Tm	NaN								✔			✔
I5	Flagged	media control	hsa-miR-184	Unknown	Undetermined	33.4537	74.3	Auto Tm	NaN								✔			✔
I6	Flagged	media control	hsa-miR-422a	Unknown	Undetermined	33.4537	62	Auto Tm	NaN								✔			✔
I7	Passed	media control	hsa-miR-199a-3p	Unknown	34.5001	33.4537	69.6	Auto Tm	NaN
I8	Flagged	media control	hsa-miR-335-5p	Unknown	Undetermined	33.4537	62	Auto Tm	NaN								✔			✔
I9	Flagged	media control	hsa-miR-519a-3p	Unknown	Undetermined	33.4537	62.3	Auto Tm	NaN								✔			✔
I10	Passed	media control	hsa-miR-21-5p	Unknown	31.5977	33.4537	68.7	Auto Tm	NaN
I11	Flagged	media control	hsa-miR-129-2-3p	Unknown	Undetermined	33.4537	62.3	Auto Tm	NaN								✔			✔
I12	Flagged	media control	hsa-miR-26b-5p	Unknown	6.30899	33.4537	71.1	Auto Tm	NaN								✔
I13	Flagged	media control	hsa-miR-214-3p	Unknown	36.8376	33.4537	71.1	Auto Tm	NaN								✔
I14	Flagged	media control	hsa-miR-32-5p	Unknown	Undetermined	33.4537	69.2	Auto Tm	NaN								✔			✔
I15	Flagged	media control	hsa-miR-324-3p	Unknown	Undetermined	33.4537	61.9	Auto Tm	NaN								✔			✔
I16	Flagged	media control	hsa-miR-488-3p	Unknown	Undetermined	33.4537	61.9	Auto Tm	NaN								✔			✔
I17	Flagged	media control	hsa-miR-371a-5p	Unknown	4.59402	33.4537	64.2	Auto Tm	NaN								✔
I18	Flagged	media control	hsa-miR-455-5p	Unknown	Undetermined	33.4537	61.9	Auto Tm	NaN								✔			✔
I19	Flagged	media control	hsa-miR-891a-5p	Unknown	Undetermined	33.4537	61.9	Auto Tm	NaN								✔			✔
I20	Flagged	media control	hsa-miR-549a	Unknown	Undetermined	33.4537	66	Auto Tm	NaN								✔			✔
I21	Flagged	media control	hsa-miR-205-5p	Unknown	Undetermined	33.4537	62.2	Auto Tm	NaN								✔			✔
I22	Flagged	media control	hsa-miR-518b	Unknown	Undetermined	33.4537	66.5	Auto Tm	NaN								✔			✔
I23	Passed	media control	hsa-miR-19a-3p	Unknown	32.7891	33.4537	69.7	Auto Tm	NaN
I24	Flagged	media control	hsa-miR-150-5p	Unknown	Undetermined	33.4537	61.8	Auto Tm	NaN								✔			✔
J1	Passed	media control	hsa-miR-15a-5p	Unknown	34.6608	33.4537	69.9	Auto Tm	NaN
J2	Flagged	media control	hsa-let-7d-3p	Unknown	Undetermined	33.4537	62.6	Auto Tm	NaN								✔			✔
J3	Flagged	media control	hsa-miR-608	Unknown	Undetermined	33.4537	62.8	Auto Tm	NaN								✔			✔
J4	Flagged	media control	hsa-miR-671-5p	Unknown	Undetermined	33.4537	62.6	Auto Tm	NaN								✔			✔
J5	Flagged	media control	hsa-miR-497-5p	Unknown	Undetermined	33.4537	62	Auto Tm	NaN								✔			✔
J6	Passed	media control	hsa-miR-877-5p	Unknown	34.722	33.4537	71.9	Auto Tm	NaN
J7	Flagged	media control	hsa-miR-187-5p	Unknown	Undetermined	33.4537	66.2	Auto Tm	NaN								✔			✔
J8	Flagged	media control	hsa-miR-10b-5p	Unknown	Undetermined	33.4537	64.9	Auto Tm	NaN								✔			✔
J9	Flagged	media control	hsa-let-7i-5p	Unknown	Undetermined	33.4537	63	Auto Tm	NaN								✔			✔
J10	Flagged	media control	hsa-miR-202-5p	Unknown	Undetermined	33.4537	64.8	Auto Tm	NaN								✔			✔
J11	Flagged	media control	hsa-miR-652-3p	Unknown	Undetermined	33.4537	63.5	Auto Tm	NaN								✔			✔
J12	Flagged	media control	hsa-miR-126-5p	Unknown	Undetermined	33.4537	63.5	Auto Tm	NaN								✔			✔
J13	Flagged	media control	hsa-miR-30e-3p	Unknown	Undetermined	33.4537	64.3	Auto Tm	NaN								✔			✔
J14	Flagged	media control	hsa-miR-181c-5p	Unknown	Undetermined	33.4537	63.8	Auto Tm	NaN								✔			✔
J15	Flagged	media control	hsa-miR-9-3p	Unknown	Undetermined	33.4537	62.2	Auto Tm	NaN								✔			✔
J16	Flagged	media control	hsa-miR-548c-3p	Unknown	Undetermined	33.4537	66.1	Auto Tm	NaN								✔			✔
J17	Flagged	media control	hsa-miR-152-3p	Unknown	Undetermined	33.4537	66.6	Auto Tm	NaN								✔			✔
J18	Flagged	media control	hsa-miR-93-5p	Unknown	Undetermined	33.4537	75	Auto Tm	NaN								✔			✔
J19	Flagged	media control	hsa-miR-365a-3p	Unknown	Undetermined	33.4537	62.5	Auto Tm	NaN								✔			✔
J20	Flagged	media control	hsa-miR-29c-3p	Unknown	Undetermined	33.4537	68.9	Auto Tm	NaN								✔			✔
J21	Flagged	media control	hsa-miR-372-3p	Unknown	Undetermined	33.4537	61.9	Auto Tm	NaN								✔			✔
J22	Passed	media control	hsa-miR-133a-3p	Unknown	33.9156	33.4537	71	Auto Tm	NaN
J23	Passed	media control	hsa-miR-124-3p	Unknown	34.7805	33.4537	69.1	Auto Tm	NaN
J24	Flagged	media control	hsa-miR-190a-5p	Unknown	Undetermined	33.4537	62.4	Auto Tm	NaN								✔			✔
K1	Flagged	media control	hsa-miR-302a-3p	Unknown	Undetermined	33.4537	62.1	Auto Tm	NaN								✔			✔
K2	Flagged	media control	hsa-miR-595	Unknown	Undetermined	33.4537	64.1	Auto Tm	NaN								✔			✔
K3	Flagged	media control	hsa-miR-602	Unknown	Undetermined	33.4537	83.3	Auto Tm	NaN								✔			✔
K4	Passed	media control	hsa-miR-223-3p	Unknown	35.1881	33.4537	69.9	Auto Tm	NaN
K5	Flagged	media control	hsa-miR-627-5p	Unknown	Undetermined	33.4537	69.9	Auto Tm	NaN								✔			✔
K6	Passed	media control	hsa-miR-34b-3p	Unknown	32.7356	33.4537	72.2	Auto Tm	NaN
K7	Flagged	media control	hsa-miR-410-3p	Unknown	Undetermined	33.4537	69.8	Auto Tm	NaN								✔			✔
K8	Flagged	media control	hsa-miR-17-5p	Unknown	Undetermined	33.4537	71.9	Auto Tm	NaN								✔			✔
K9	Flagged	media control	hsa-miR-376a-3p	Unknown	Undetermined	33.4537	79.8	Auto Tm	NaN								✔			✔
K10	Flagged	media control	hsa-miR-514a-3p	Unknown	Undetermined	33.4537	63.8	Auto Tm	NaN								✔			✔
K11	Flagged	media control	hsa-miR-512-5p	Unknown	Undetermined	33.4537	62	Auto Tm	NaN								✔			✔
K12	Flagged	media control	hsa-miR-449a	Unknown	Undetermined	33.4537	62	Auto Tm	NaN								✔			✔
K13	Flagged	media control	hsa-miR-498	Unknown	Undetermined	33.4537	63	Auto Tm	NaN								✔			✔
K14	Passed	media control	hsa-miR-148b-3p	Unknown	34.7385	33.4537	71.1	Auto Tm	NaN
K15	Flagged	media control	hsa-miR-127-3p	Unknown	Undetermined	33.4537	64.5	Auto Tm	NaN								✔			✔
K16	Passed	media control	hsa-miR-598-3p	Unknown	32.9547	33.4537	69.5	Auto Tm	NaN
K17	Flagged	media control	hsa-miR-96-5p	Unknown	Undetermined	33.4537	66.3	Auto Tm	NaN								✔			✔
K18	Flagged	media control	hsa-let-7d-5p	Unknown	Undetermined	33.4537	71.3	Auto Tm	NaN								✔			✔
K19	Flagged	media control	hsa-miR-135b-5p	Unknown	Undetermined	33.4537	61.9	Auto Tm	NaN								✔			✔
K20	Flagged	media control	hsa-miR-495-3p	Unknown	Undetermined	33.4537	64.7	Auto Tm	NaN								✔			✔
K21	Flagged	media control	hsa-miR-299-5p	Unknown	Undetermined	33.4537	68.9	Auto Tm	NaN								✔			✔
K22	Flagged	media control	hsa-miR-34c-3p	Unknown	Undetermined	33.4537	70.2	Auto Tm	NaN								✔			✔
K23	Flagged	media control	hsa-miR-596	Unknown	Undetermined	33.4537	61.8	Auto Tm	NaN								✔			✔
K24	Flagged	media control	hsa-miR-744-5p	Unknown	Undetermined	33.4537	84	Auto Tm	NaN								✔			✔
L1	Passed	media control	hsa-miR-145-5p	Unknown	35.7741	33.4537	71.2	Auto Tm	NaN
L2	Flagged	media control	hsa-miR-622	Unknown	Undetermined	33.4537	62.1	Auto Tm	NaN								✔			✔
L3	Flagged	media control	hsa-miR-516a-5p	Unknown	Undetermined	33.4537	71.2	Auto Tm	NaN								✔			✔
L4	Flagged	media control	hsa-let-7a-5p	Unknown	Undetermined	33.4537	65.1	Auto Tm	NaN								✔			✔
L5	Flagged	media control	hsa-miR-96-3p	Unknown	Undetermined	33.4537	63.3	Auto Tm	NaN								✔			✔
L6	Flagged	media control	hsa-miR-185-3p	Unknown	Undetermined	33.4537	65.4	Auto Tm	NaN								✔			✔
L7	Flagged	media control	hsa-miR-615-3p	Unknown	Undetermined	33.4537	62	Auto Tm	NaN								✔			✔
L8	Flagged	media control	hsa-miR-128-3p	Unknown	Undetermined	33.4537	62	Auto Tm	NaN								✔			✔
L9	Flagged	media control	hsa-miR-766-3p	Unknown	Undetermined	33.4537	65.1	Auto Tm	NaN								✔			✔
L10	Flagged	media control	hsa-miR-206	Unknown	Undetermined	33.4537	69.8	Auto Tm	NaN								✔			✔
L11	Flagged	media control	hsa-miR-298	Unknown	Undetermined	33.4537	81.1	Auto Tm	NaN								✔			✔
L12	Flagged	media control	hsa-miR-193a-5p	Unknown	Undetermined	33.4537	73.5	Auto Tm	NaN								✔			✔
L13	Flagged	media control	hsa-miR-449b-5p	Unknown	Undetermined	33.4537	70.8	Auto Tm	NaN								✔			✔
L14	Flagged	media control	hsa-miR-520d-5p	Unknown	Undetermined	33.4537	61.9	Auto Tm	NaN								✔			✔
L15	Flagged	media control	hsa-miR-192-5p	Unknown	36.8046	33.4537	71.3	Auto Tm	NaN								✔
L16	Flagged	media control	hsa-miR-29a-3p	Unknown	Undetermined	33.4537	71	Auto Tm	NaN								✔			✔
L17	Flagged	media control	hsa-miR-18a-3p	Unknown	Undetermined	33.4537	63.2	Auto Tm	NaN								✔			✔
L18	Flagged	media control	hsa-miR-383-5p	Unknown	Undetermined	33.4537	61.9	Auto Tm	NaN								✔			✔
L19	Flagged	media control	hsa-miR-9-5p	Unknown	Undetermined	33.4537	61.9	Auto Tm	NaN								✔			✔
L20	Flagged	media control	hsa-miR-142-5p	Unknown	Undetermined	33.4537	88.9	Auto Tm	NaN								✔			✔
L21	Flagged	media control	hsa-miR-363-5p	Unknown	Undetermined	33.4537	67.3	Auto Tm	NaN								✔			✔
L22	Flagged	media control	hsa-miR-147b	Unknown	Undetermined	33.4537	65	Auto Tm	NaN								✔			✔
L23	Flagged	media control	hsa-miR-197-3p	Unknown	Undetermined	33.4537	91.9	Auto Tm	NaN								✔			✔
L24	Flagged	media control	hsa-miR-597-5p	Unknown	Undetermined	33.4537	61.8	Auto Tm	NaN								✔			✔
M1	Flagged	media control	hsa-miR-326	Unknown	Undetermined	33.4537	74.6	Auto Tm	NaN								✔			✔
M2	Passed	media control	hsa-miR-15b-5p	Unknown	34.7894	33.4537	68.8	Auto Tm	NaN
M3	Flagged	media control	hsa-miR-105-5p	Unknown	Undetermined	33.4537	62	Auto Tm	NaN								✔			✔
M4	Flagged	media control	hsa-miR-196b-5p	Unknown	Undetermined	33.4537	62	Auto Tm	NaN								✔			✔
M5	Flagged	media control	hsa-miR-296-5p	Unknown	Undetermined	33.4537	62	Auto Tm	NaN								✔			✔
M6	Flagged	media control	hsa-miR-20b-5p	Unknown	Undetermined	33.4537	62	Auto Tm	NaN								✔			✔
M7	Flagged	media control	hsa-miR-147a	Unknown	Undetermined	33.4537	77.2	Auto Tm	NaN								✔			✔
M8	Flagged	media control	hsa-miR-198	Unknown	Undetermined	33.4537	68.5	Auto Tm	NaN								✔			✔
M9	Flagged	media control	hsa-miR-375	Unknown	Undetermined	33.4537	75.3	Auto Tm	NaN								✔			✔
M10	Flagged	media control	hsa-miR-517a-3p	Unknown	Undetermined	33.4537	62	Auto Tm	NaN								✔			✔
M11	Flagged	media control	hsa-miR-361-3p	Unknown	Undetermined	33.4537	62	Auto Tm	NaN								✔			✔
M12	Flagged	media control	hsa-miR-21-3p	Unknown	Undetermined	33.4537	65.6	Auto Tm	NaN								✔			✔
M13	Passed	media control	hsa-miR-373-3p	Unknown	31.4572	33.4537	74.5	Auto Tm	NaN
M14	Flagged	media control	hsa-miR-518f-3p	Unknown	Undetermined	33.4537	70	Auto Tm	NaN								✔			✔
M15	Flagged	media control	hsa-miR-222-3p	Unknown	Undetermined	33.4537	69.8	Auto Tm	NaN								✔			✔
M16	Flagged	media control	hsa-miR-617	Unknown	Undetermined	33.4537	61.9	Auto Tm	NaN								✔			✔
M17	Flagged	media control	hsa-miR-154-5p	Unknown	Undetermined	33.4537	63.5	Auto Tm	NaN								✔			✔
M18	Flagged	media control	hsa-miR-708-5p	Unknown	Undetermined	33.4537	68.2	Auto Tm	NaN								✔			✔
M19	Flagged	media control	hsa-let-7b-5p	Unknown	Undetermined	33.4537	65	Auto Tm	NaN								✔			✔
M20	Flagged	media control	hsa-miR-95-3p	Unknown	Undetermined	33.4537	61.9	Auto Tm	NaN								✔			✔
M21	Flagged	media control	hsa-miR-517c-3p	Unknown	Undetermined	33.4537	61.9	Auto Tm	NaN								✔			✔
M22	Flagged	media control	hsa-miR-151a-5p	Unknown	Undetermined	33.4537	62.4	Auto Tm	NaN								✔			✔
M23	Flagged	media control	hsa-miR-502-5p	Unknown	Undetermined	33.4537	70.2	Auto Tm	NaN								✔			✔
M24	Flagged	media control	hsa-miR-345-5p	Unknown	Undetermined	33.4537	61.8	Auto Tm	NaN								✔
N1	Flagged	media control	hsa-miR-509-3p	Unknown	Undetermined	33.4537	82.8	Auto Tm	NaN								✔			✔
N2	Flagged	media control	hsa-miR-134-5p	Unknown	Undetermined	33.4537	62.1	Auto Tm	NaN								✔			✔
N3	Flagged	media control	hsa-miR-382-5p	Unknown	Undetermined	33.4537	62	Auto Tm	NaN								✔			✔
N4	Flagged	media control	hsa-miR-490-3p	Unknown	Undetermined	33.4537	69.9	Auto Tm	NaN								✔			✔
N5	Flagged	media control	hsa-miR-200c-3p	Unknown	Undetermined	33.4537	72.2	Auto Tm	NaN								✔			✔
N6	Flagged	media control	hsa-miR-30a-5p	Unknown	Undetermined	33.4537	62	Auto Tm	NaN								✔			✔
N7	Flagged	media control	hsa-miR-181b-5p	Unknown	Undetermined	33.4537	66.2	Auto Tm	NaN								✔			✔
N8	Flagged	media control	hsa-miR-33a-5p	Unknown	Undetermined	33.4537	63.8	Auto Tm	NaN								✔			✔
N9	Flagged	media control	hsa-miR-195-5p	Unknown	Undetermined	33.4537	72.7	Auto Tm	NaN								✔			✔
N10	Flagged	media control	hsa-miR-874-3p	Unknown	Undetermined	33.4537	62.8	Auto Tm	NaN								✔			✔
N11	Flagged	media control	hsa-miR-135a-5p	Unknown	Undetermined	33.4537	67.9	Auto Tm	NaN								✔			✔
N12	Flagged	media control	hsa-miR-26a-2-3p	Unknown	Undetermined	33.4537	67.9	Auto Tm	NaN								✔			✔
N13	Flagged	media control	hsa-miR-146b-5p	Unknown	Undetermined	33.4537	63.3	Auto Tm	NaN								✔			✔
N14	Flagged	media control	hsa-miR-412-3p	Unknown	Undetermined	33.4537	87.3	Auto Tm	NaN								✔			✔
N15	Flagged	media control	hsa-miR-1	Unknown	Undetermined	33.4537	66.1	Auto Tm	NaN								✔			✔
N16	Flagged	media control	hsa-miR-299-3p	Unknown	Undetermined	33.4537	78.7	Auto Tm	NaN								✔			✔
N17	Passed	media control	hsa-miR-142-3p	Unknown	32.6586	33.4537	72.1	Auto Tm	NaN
N18	Flagged	media control	hsa-miR-338-3p	Unknown	Undetermined	33.4537	62.5	Auto Tm	NaN								✔			✔
N19	Flagged	media control	hsa-miR-584-5p	Unknown	Undetermined	33.4537	64.5	Auto Tm	NaN								✔			✔
N20	Flagged	media control	hsa-miR-377-3p	Unknown	Undetermined	33.4537	61.9	Auto Tm	NaN								✔			✔
N21	Flagged	media control	hsa-miR-216a-5p	Unknown	Undetermined	33.4537	61.9	Auto Tm	NaN								✔			✔
N22	Flagged	media control	hsa-miR-424-5p	Unknown	Undetermined	33.4537	68.9	Auto Tm	NaN								✔			✔
N23	Flagged	media control	hsa-miR-921	Unknown	Undetermined	33.4537	66.8	Auto Tm	NaN								✔			✔
N24	Flagged	media control	hsa-miR-513a-5p	Unknown	Undetermined	33.4537	61.8	Auto Tm	NaN								✔			✔
O1	Flagged	media control	hsa-miR-140-3p	Unknown	Undetermined	33.4537	62.1	Auto Tm	NaN								✔			✔
O2	Flagged	media control	hsa-miR-181a-5p	Unknown	Undetermined	33.4537	66.7	Auto Tm	NaN								✔			✔
O3	Flagged	media control	hsa-miR-10a-5p	Unknown	Undetermined	33.4537	62	Auto Tm	NaN								✔			✔
O4	Flagged	media control	hsa-miR-106a-5p	Unknown	Undetermined	33.4537	82.3	Auto Tm	NaN								✔			✔
O5	Flagged	media control	hsa-miR-182-5p	Unknown	Undetermined	33.4537	70.1	Auto Tm	NaN								✔			✔
O6	Flagged	media control	hsa-miR-370-3p	Unknown	Undetermined	33.4537	62	Auto Tm	NaN								✔			✔
O7	Flagged	media control	hsa-miR-576-5p	Unknown	Undetermined	33.4537	89	Auto Tm	NaN								✔			✔
O8	Flagged	media control	hsa-miR-425-3p	Unknown	Undetermined	33.4537	77.5	Auto Tm	NaN								✔			✔
O9	Flagged	media control	hsa-miR-450a-5p	Unknown	Undetermined	33.4537	63.3	Auto Tm	NaN								✔			✔
O10	Flagged	media control	hsa-miR-411-5p	Unknown	Undetermined	33.4537	62.3	Auto Tm	NaN								✔			✔
O11	Flagged	media control	hsa-miR-216b-5p	Unknown	Undetermined	33.4537	90.9	Auto Tm	NaN								✔			✔
O12	Flagged	media control	hsa-miR-106b-5p	Unknown	Undetermined	33.4537	70.6	Auto Tm	NaN								✔			✔
O13	Flagged	media control	hsa-miR-22-3p	Unknown	Undetermined	33.4537	78.2	Auto Tm	NaN								✔			✔
O14	Flagged	media control	hsa-miR-510-5p	Unknown	Undetermined	33.4537	61.9	Auto Tm	NaN								✔			✔
O15	Flagged	media control	hsa-miR-212-3p	Unknown	Undetermined	33.4537	75.5	Auto Tm	NaN								✔			✔
O16	Flagged	media control	hsa-miR-525-5p	Unknown	Undetermined	33.4537	70.8	Auto Tm	NaN								✔			✔
O17	Flagged	media control	hsa-miR-542-5p	Unknown	Undetermined	33.4537	63.5	Auto Tm	NaN								✔			✔
O18	Flagged	media control	hsa-miR-576-3p	Unknown	Undetermined	33.4537	64.8	Auto Tm	NaN								✔			✔
O19	Flagged	media control	hsa-miR-583	Unknown	Undetermined	33.4537	72.3	Auto Tm	NaN								✔			✔
O20	Flagged	media control	hsa-miR-483-3p	Unknown	Undetermined	33.4537	63.5	Auto Tm	NaN								✔			✔
O21	Flagged	media control	hsa-miR-582-5p	Unknown	Undetermined	33.4537	61.9	Auto Tm	NaN								✔			✔
O22	Flagged	media control	hsa-miR-183-5p	Unknown	Undetermined	33.4537	61.9	Auto Tm	NaN								✔			✔
O23	Flagged	media control	hsa-miR-33b-5p	Unknown	Undetermined	33.4537	61.8	Auto Tm	NaN								✔			✔
O24	Flagged	media control	hsa-miR-193a-3p	Unknown	Undetermined	33.4537	61.8	Auto Tm	NaN								✔			✔
P1	Flagged	media control	hsa-miR-153-3p	Unknown	Undetermined	33.4537	83.6	Auto Tm	NaN								✔			✔
P2	Flagged	media control	hsa-let-7e-5p	Unknown	Undetermined	33.4537	72.3	Auto Tm	NaN								✔			✔
P3	Passed	media control	hsa-miR-409-3p	Unknown	34.7528	33.4537	68.8	Auto Tm	NaN
P4	Flagged	media control	hsa-miR-100-5p	Unknown	Undetermined	33.4537	73.3	Auto Tm	NaN								✔			✔
P5	Flagged	media control	hsa-miR-629-5p	Unknown	Undetermined	33.4537	86.3	Auto Tm	NaN								✔			✔
P6	Flagged	media control	hsa-miR-484	Unknown	36.3477	33.4537	70.4	Auto Tm	NaN								✔
P7	Flagged	media control	hsa-miR-429	Unknown	Undetermined	33.4537	64.3	Auto Tm	NaN								✔			✔
P8	Flagged	media control	hsa-miR-30c-2-3p	Unknown	Undetermined	33.4537	63.6	Auto Tm	NaN								✔			✔
P9	Flagged	media control	hsa-miR-518a-3p	Unknown	Undetermined	33.4537	62.3	Auto Tm	NaN								✔			✔
P10	Flagged	media control	hsa-miR-340-5p	Unknown	Undetermined	33.4537	69	Auto Tm	NaN								✔			✔
P11	Flagged	media control	hsa-miR-508-3p	Unknown	37.0175	33.4537	70.8	Auto Tm	NaN								✔
P12	Passed	media control	hsa-miR-381-3p	Unknown	35.2651	33.4537	71.6	Auto Tm	NaN
P13	Flagged	media control	hsa-miR-148a-3p	Unknown	Undetermined	33.4537	66.1	Auto Tm	NaN								✔			✔
P14	Flagged	media control	hsa-miR-146a-5p	Unknown	Undetermined	33.4537	70.3	Auto Tm	NaN								✔			✔
P15	Flagged	media control	hsa-miR-139-5p	Unknown	Undetermined	33.4537	66.3	Auto Tm	NaN								✔			✔
P16	Flagged	media control	hsa-miR-373-5p	Unknown	Undetermined	33.4537	67.4	Auto Tm	NaN								✔			✔
P17	Flagged	media control	hsa-miR-149-5p	Unknown	Undetermined	33.4537	61.9	Auto Tm	NaN								✔			✔
P18	Flagged	media control	hsa-miR-642a-5p	Unknown	Undetermined	33.4537	68.2	Auto Tm	NaN								✔			✔
P19	Flagged	media control	hsa-miR-31-5p	Unknown	Undetermined	33.4537	70	Auto Tm	NaN								✔			✔
P20	Passed	media control	hsa-miR-451a	Unknown	31.8615	33.4537	69.5	Auto Tm	NaN
P21	Flagged	media control	hsa-miR-620	Unknown	Undetermined	33.4537	61.9	Auto Tm	NaN								✔			✔
P22	Flagged	media control	hsa-miR-27b-3p	Unknown	Undetermined	33.4537	61.9	Auto Tm	NaN								✔			✔
P23	Flagged	media control	hsa-miR-523-3p	Unknown	Undetermined	33.4537	61.8	Auto Tm	NaN								✔			✔
P24	Flagged	media control	hsa-miR-374a-5p	Unknown	Undetermined	33.4537	68.9	Auto Tm	NaN								✔			✔

## Sheet: #1 D3
A1	Passed	no Cells Media	hsa-miR-7-5p	Unknown	36.919	NaN	68.3	Auto Tm	NaN
A2	Flagged	no Cells Media	hsa-miR-217	Unknown	Undetermined	NaN	66.7	Auto Tm	NaN								✔			✔		✔
A3	Passed	no Cells Media	hsa-miR-337-5p	Unknown	36.9119	NaN	67.8	Auto Tm	NaN
A4	Passed	no Cells Media	hsa-miR-328-3p	Unknown	34.9139	NaN	73.3	Auto Tm	NaN
A5	Flagged	no Cells Media	hsa-miR-374b-3p	Unknown	Undetermined	NaN	72.5	Auto Tm	NaN								✔			✔		✔
A6	Passed	no Cells Media	hsa-miR-143-3p	Unknown	30.918	NaN	69.6	Auto Tm	NaN
A7	Flagged	no Cells Media	hsa-miR-623	Unknown	Undetermined	NaN	62	Auto Tm	NaN								✔			✔		✔
A8	Flagged	no Cells Media	hsa-miR-520c-3p	Unknown	Undetermined	NaN	62	Auto Tm	NaN								✔			✔		✔
A9	Flagged	no Cells Media	hsa-miR-557	Unknown	Undetermined	NaN	70.1	Auto Tm	NaN								✔			✔		✔
A10	Flagged	no Cells Media	hsa-miR-218-5p	Unknown	Undetermined	NaN	79.8	Auto Tm	NaN								✔			✔		✔
A11	Passed	no Cells Media	hsa-miR-136-5p	Unknown	34.9138	NaN	69.3	Auto Tm	NaN
A12	Flagged	no Cells Media	hsa-miR-127-5p	Unknown	Undetermined	NaN	63.8	Auto Tm	NaN								✔			✔		✔
A13	Passed	no Cells Media	hsa-miR-140-5p	Unknown	34.93	NaN	70.3	Auto Tm	NaN
A14	Flagged	no Cells Media	hsa-miR-31-3p	Unknown	Undetermined	NaN	69.2	Auto Tm	NaN								✔			✔		✔
A15	Flagged	no Cells Media	hsa-miR-20b-3p	Unknown	Undetermined	NaN	71.6	Auto Tm	NaN								✔			✔		✔
A16	Flagged	no Cells Media	hsa-miR-325	Unknown	Undetermined	NaN	69.8	Auto Tm	NaN								✔			✔		✔
A17	Flagged	no Cells Media	hsa-miR-509-3-5p	Unknown	Undetermined	NaN	66.3	Auto Tm	NaN								✔			✔		✔
A18	Passed	no Cells Media	hsa-miR-210-3p	Unknown	34.9333	NaN	74.7	Auto Tm	NaN
A19	Passed	no Cells Media	hsa-miR-199b-5p	Unknown	33.911	NaN	68.7	Auto Tm	NaN
A20	Passed	no Cells Media	hsa-miR-194-5p	Unknown	35.9269	NaN	69.5	Auto Tm	NaN
A21	Passed	no Cells Media	hsa-let-7g-5p	Unknown	33.937	NaN	69.2	Auto Tm	NaN
A22	Passed	no Cells Media	hsa-miR-203a	Unknown	36.9161	NaN	69.4	Auto Tm	NaN
A23	Flagged	no Cells Media	hsa-miR-181a-3p	Unknown	37.1822	NaN	68.9	Auto Tm	NaN								✔
A24	Flagged	no Cells Media	hsa-miR-137	Unknown	Undetermined	NaN	65	Auto Tm	NaN								✔			✔		✔
B1	Flagged	no Cells Media	hsa-miR-551b-3p	Unknown	Undetermined	NaN	62.1	Auto Tm	NaN								✔			✔		✔
B2	Flagged	no Cells Media	Blank (H2O)	Unknown	Undetermined	NaN	75.9	Auto Tm	NaN								✔			✔		✔
B3	Flagged	no Cells Media	hsa-miR-524-3p	Unknown	Undetermined	NaN	64.9	Auto Tm	NaN								✔			✔		✔
B4	Flagged	no Cells Media	UniSp2	Unknown	Undetermined	NaN	67.2	Auto Tm	NaN								✔			✔		✔
B5	Passed	no Cells Media	hsa-miR-486-5p	Unknown	36.9109	NaN	72.2	Auto Tm	NaN
B6	Flagged	no Cells Media	UniSp4	Unknown	Undetermined	NaN	62	Auto Tm	NaN								✔			✔		✔
B7	Flagged	no Cells Media	UniSp3 IPC	Unknown	22.8907	NaN	80.9	Auto Tm	NaN										✔
B8	Flagged	no Cells Media	UniSp5	Unknown	Undetermined	NaN	71.1	Auto Tm	NaN								✔			✔		✔
B9	Passed	no Cells Media	hsa-miR-329-3p	Unknown	36.9755	NaN	68.7	Auto Tm	NaN
B10	Passed	no Cells Media	UniSp6	Unknown	22.946	NaN	72.7	Auto Tm	NaN
B11	Passed	no Cells Media	hsa-miR-487b-3p	Unknown	36.9448	NaN	69.3	Auto Tm	NaN
B12	Flagged	no Cells Media	cel-miR-39-3p	Unknown	Undetermined	NaN	65.1	Auto Tm	NaN								✔			✔		✔
B13	Passed	no Cells Media	hsa-miR-138-5p	Unknown	35.9165	NaN	71.6	Auto Tm	NaN
B14	Passed	no Cells Media	hsa-miR-191-5p	Unknown	31.9091	NaN	70.3	Auto Tm	NaN
B15	Passed	no Cells Media	mmu-miR-378a-3p	Unknown	34.9035	NaN	70.6	Auto Tm	NaN
B16	Passed	no Cells Media	hsa-miR-103a-3p	Unknown	32.9257	NaN	69.8	Auto Tm	NaN
B17	Flagged	no Cells Media	hsa-miR-890	Unknown	Undetermined	NaN	61.9	Auto Tm	NaN								✔			✔		✔
B18	Passed	no Cells Media	hsa-miR-423-5p	Unknown	34.9755	NaN	70.3	Auto Tm	NaN
B19	Passed	no Cells Media	hsa-miR-221-3p	Unknown	29.9125	NaN	68.9	Auto Tm	NaN
B20	Passed	no Cells Media	SNORD38B	Unknown	33.9052	NaN	71.3	Auto Tm	NaN
B21	Flagged	no Cells Media	hsa-miR-301b	Unknown	37.0451	NaN	69.2	Auto Tm	NaN								✔
B22	Passed	no Cells Media	SNORD49A	Unknown	36.9204	NaN	73.9	Auto Tm	NaN
B23	Flagged	no Cells Media	hsa-miR-550a-5p	Unknown	Undetermined	NaN	61.9	Auto Tm	NaN								✔			✔		✔
B24	Passed	no Cells Media	U6 snRNA	Unknown	36.9124	NaN	78.9	Auto Tm	NaN
C1	Passed	no Cells Media	hsa-miR-532-5p	Unknown	35.9235	NaN	68	Auto Tm	NaN
C2	Passed	no Cells Media	hsa-miR-99a-5p	Unknown	31.9184	NaN	72.8	Auto Tm	NaN
C3	Passed	no Cells Media	hsa-miR-16-5p	Unknown	30.9107	NaN	70.4	Auto Tm	NaN
C4	Passed	no Cells Media	hsa-miR-98-5p	Unknown	37.0721	NaN	69.1	Auto Tm	NaN
C5	Passed	no Cells Media	hsa-miR-185-5p	Unknown	35.9018	NaN	70.1	Auto Tm	NaN
C6	Passed	no Cells Media	hsa-miR-25-3p	Unknown	32.8996	NaN	69.6	Auto Tm	NaN
C7	Flagged	no Cells Media	UniSp3 IPC	Unknown	22.8915	NaN	81.2	Auto Tm	NaN										✔
C8	Flagged	no Cells Media	UniSp3 IPC	Unknown	22.8912	NaN	81.2	Auto Tm	NaN										✔
C9	Flagged	no Cells Media	hsa-miR-765	Unknown	37.0737	NaN	72.7	Auto Tm	NaN								✔
C10	Passed	no Cells Media	hsa-miR-24-3p	Unknown	27.9288	NaN	74.8	Auto Tm	NaN
C11	Passed	no Cells Media	hsa-miR-369-5p	Unknown	36.9665	NaN	69.8	Auto Tm	NaN
C12	Passed	no Cells Media	hsa-miR-425-5p	Unknown	34.9146	NaN	70	Auto Tm	NaN
C13	Passed	no Cells Media	hsa-miR-590-5p	Unknown	36.9922	NaN	69.5	Auto Tm	NaN
C14	Flagged	no Cells Media	hsa-miR-760	Unknown	Undetermined	NaN	70.3	Auto Tm	NaN								✔			✔		✔
C15	Passed	no Cells Media	hsa-miR-574-3p	Unknown	31.9305	NaN	71.6	Auto Tm	NaN
C16	Passed	no Cells Media	hsa-miR-130b-3p	Unknown	33.9248	NaN	70	Auto Tm	NaN
C17	Passed	no Cells Media	hsa-miR-30c-5p	Unknown	31.9233	NaN	70.3	Auto Tm	NaN
C18	Passed	no Cells Media	hsa-miR-133b	Unknown	34.9107	NaN	70.5	Auto Tm	NaN
C19	Flagged	no Cells Media	hsa-miR-524-5p	Unknown	Undetermined	NaN	67.1	Auto Tm	NaN								✔			✔		✔
C20	Passed	no Cells Media	hsa-miR-23a-3p	Unknown	28.9254	NaN	70.5	Auto Tm	NaN
C21	Passed	no Cells Media	hsa-miR-193b-3p	Unknown	32.9276	NaN	70.5	Auto Tm	NaN
C22	Passed	no Cells Media	hsa-miR-501-5p	Unknown	36.9998	NaN	71	Auto Tm	NaN
C23	Flagged	no Cells Media	hsa-miR-518c-5p	Unknown	Undetermined	NaN	73.6	Auto Tm	NaN								✔			✔		✔
C24	Passed	no Cells Media	hsa-miR-130a-3p	Unknown	31.9155	NaN	69.4	Auto Tm	NaN
D1	Flagged	no Cells Media	hsa-miR-933	Unknown	Undetermined	NaN	70.1	Auto Tm	NaN								✔			✔		✔
D2	Passed	no Cells Media	hsa-miR-379-5p	Unknown	37.0155	NaN	69.6	Auto Tm	NaN
D3	Passed	no Cells Media	hsa-miR-452-5p	Unknown	36.9153	NaN	69.3	Auto Tm	NaN
D4	Passed	no Cells Media	hsa-miR-589-5p	Unknown	37.0978	NaN	69.1	Auto Tm	NaN
D5	Passed	no Cells Media	hsa-miR-141-3p	Unknown	37.0805	NaN	69.9	Auto Tm	NaN
D6	Passed	no Cells Media	hsa-miR-342-3p	Unknown	33.9078	NaN	69.9	Auto Tm	NaN
D7	Flagged	no Cells Media	hsa-miR-668-3p	Unknown	Undetermined	NaN	73.5	Auto Tm	NaN								✔			✔		✔
D8	Flagged	no Cells Media	hsa-miR-934	Unknown	36.9512	NaN	72.4	Auto Tm	NaN								✔
D9	Passed	no Cells Media	hsa-miR-101-3p	Unknown	35.9417	NaN	70.9	Auto Tm	NaN
D10	Passed	no Cells Media	hsa-miR-539-5p	Unknown	36.9577	NaN	69	Auto Tm	NaN
D11	Passed	no Cells Media	hsa-miR-331-3p	Unknown	33.9351	NaN	70.6	Auto Tm	NaN
D12	Flagged	no Cells Media	hsa-miR-499a-5p	Unknown	37.1278	NaN	70.8	Auto Tm	NaN								✔
D13	Passed	no Cells Media	hsa-miR-196a-5p	Unknown	36.9701	NaN	69.5	Auto Tm	NaN
D14	Flagged	no Cells Media	hsa-miR-888-5p	Unknown	Undetermined	NaN	76.6	Auto Tm	NaN								✔			✔		✔
D15	Passed	no Cells Media	hsa-miR-330-3p	Unknown	36.9695	NaN	73.5	Auto Tm	NaN
D16	Flagged	no Cells Media	hsa-miR-570-3p	Unknown	Undetermined	NaN	70	Auto Tm	NaN								✔			✔		✔
D17	Flagged	no Cells Media	hsa-miR-518c-3p	Unknown	Undetermined	NaN	68.9	Auto Tm	NaN								✔			✔		✔
D18	Flagged	no Cells Media	hsa-miR-200a-3p	Unknown	Undetermined	NaN	62.7	Auto Tm	NaN								✔			✔		✔
D19	Passed	no Cells Media	hsa-miR-188-5p	Unknown	36.9726	NaN	70.2	Auto Tm	NaN
D20	Passed	no Cells Media	hsa-miR-26a-5p	Unknown	31.9357	NaN	70.8	Auto Tm	NaN
D21	Passed	no Cells Media	hsa-miR-99b-5p	Unknown	32.9298	NaN	69.7	Auto Tm	NaN
D22	Passed	no Cells Media	hsa-miR-431-5p	Unknown	34.9195	NaN	68.1	Auto Tm	NaN
D23	Passed	no Cells Media	hsa-miR-23b-3p	Unknown	30.9355	NaN	70.5	Auto Tm	NaN
D24	Flagged	no Cells Media	hsa-miR-367-3p	Unknown	Undetermined	NaN	61.8	Auto Tm	NaN								✔			✔		✔
E1	Passed	no Cells Media	hsa-miR-505-3p	Unknown	35.9146	NaN	68.3	Auto Tm	NaN
E2	Passed	no Cells Media	hsa-miR-18a-5p	Unknown	35.9062	NaN	73.6	Auto Tm	NaN
E3	Passed	no Cells Media	hsa-miR-92a-3p	Unknown	30.9154	NaN	72	Auto Tm	NaN
E4	Passed	no Cells Media	hsa-miR-500a-5p	Unknown	36.9875	NaN	70.9	Auto Tm	NaN
E5	Passed	no Cells Media	hsa-miR-887-3p	Unknown	35.927	NaN	72.7	Auto Tm	NaN
E6	Flagged	no Cells Media	hsa-miR-491-3p	Unknown	Undetermined	NaN	69.6	Auto Tm	NaN								✔			✔		✔
E7	Passed	no Cells Media	hsa-miR-423-3p	Unknown	31.9051	NaN	72	Auto Tm	NaN
E8	Passed	no Cells Media	hsa-miR-126-3p	Unknown	36.9261	NaN	70.4	Auto Tm	NaN
E9	Flagged	no Cells Media	hsa-miR-421	Unknown	Undetermined	NaN	67.7	Auto Tm	NaN								✔			✔		✔
E10	Passed	no Cells Media	hsa-miR-376b-3p	Unknown	36.9168	NaN	68.7	Auto Tm	NaN
E11	Flagged	no Cells Media	hsa-miR-302c-3p	Unknown	Undetermined	NaN	69.8	Auto Tm	NaN								✔			✔		✔
E12	Passed	no Cells Media	hsa-miR-625-3p	Unknown	37.0866	NaN	72.2	Auto Tm	NaN
E13	Passed	no Cells Media	hsa-miR-339-5p	Unknown	34.9491	NaN	72.4	Auto Tm	NaN
E14	Flagged	no Cells Media	hsa-miR-873-5p	Unknown	Undetermined	NaN	62	Auto Tm	NaN								✔			✔		✔
E15	Passed	no Cells Media	hsa-miR-323a-3p	Unknown	35.9063	NaN	70.6	Auto Tm	NaN
E16	Passed	no Cells Media	hsa-miR-181d-5p	Unknown	36.9198	NaN	72.4	Auto Tm	NaN
E17	Passed	no Cells Media	hsa-miR-125a-5p	Unknown	29.9255	NaN	69.2	Auto Tm	NaN
E18	Passed	no Cells Media	hsa-miR-129-5p	Unknown	37.1051	NaN	71.6	Auto Tm	NaN
E19	Flagged	no Cells Media	hsa-miR-492	Unknown	Undetermined	NaN	63.2	Auto Tm	NaN								✔			✔		✔
E20	Passed	no Cells Media	hsa-miR-20a-5p	Unknown	33.9189	NaN	70.8	Auto Tm	NaN
E21	Passed	no Cells Media	hsa-miR-374b-5p	Unknown	34.9209	NaN	69.5	Auto Tm	NaN
E22	Flagged	no Cells Media	hsa-miR-302d-3p	Unknown	Undetermined	NaN	69.4	Auto Tm	NaN								✔			✔		✔
E23	Flagged	no Cells Media	hsa-miR-346	Unknown	Undetermined	NaN	71.2	Auto Tm	NaN								✔			✔		✔
E24	Passed	no Cells Media	hsa-miR-151a-3p	Unknown	33.9252	NaN	70.2	Auto Tm	NaN
F1	Passed	no Cells Media	hsa-miR-493-3p	Unknown	35.9228	NaN	69.9	Auto Tm	NaN
F2	Passed	no Cells Media	hsa-miR-122-5p	Unknown	36.9689	NaN	69.9	Auto Tm	NaN
F3	Passed	no Cells Media	hsa-miR-99a-3p	Unknown	37.0394	NaN	69.9	Auto Tm	NaN
F4	Passed	no Cells Media	hsa-miR-361-5p	Unknown	33.9045	NaN	71.7	Auto Tm	NaN
F5	Flagged	no Cells Media	hsa-miR-202-3p	Unknown	Undetermined	NaN	68	Auto Tm	NaN								✔			✔		✔
F6	Passed	no Cells Media	hsa-miR-125b-5p	Unknown	27.9171	NaN	70.9	Auto Tm	NaN
F7	Passed	no Cells Media	hsa-miR-503-5p	Unknown	35.9184	NaN	71.4	Auto Tm	NaN
F8	Passed	no Cells Media	hsa-miR-204-5p	Unknown	36.9641	NaN	68.7	Auto Tm	NaN
F9	Passed	no Cells Media	hsa-miR-30d-5p	Unknown	33.9138	NaN	72.4	Auto Tm	NaN
F10	Passed	no Cells Media	hsa-miR-301a-3p	Unknown	36.9186	NaN	69.6	Auto Tm	NaN
F11	Flagged	no Cells Media	hsa-miR-362-5p	Unknown	Undetermined	NaN	62	Auto Tm	NaN								✔			✔		✔
F12	Passed	no Cells Media	hsa-miR-30b-3p	Unknown	37.1012	NaN	70.3	Auto Tm	NaN
F13	Passed	no Cells Media	hsa-miR-654-5p	Unknown	36.946	NaN	71.6	Auto Tm	NaN
F14	Passed	no Cells Media	hsa-miR-545-3p	Unknown	37.0902	NaN	71.1	Auto Tm	NaN
F15	Flagged	no Cells Media	hsa-miR-29b-2-5p	Unknown	Undetermined	NaN	67.2	Auto Tm	NaN								✔			✔		✔
F16	Passed	no Cells Media	hsa-miR-491-5p	Unknown	35.927	NaN	70.5	Auto Tm	NaN
F17	Passed	no Cells Media	hsa-miR-92b-3p	Unknown	34.9363	NaN	73.4	Auto Tm	NaN
F18	Passed	no Cells Media	hsa-miR-665	Unknown	37.0414	NaN	75.8	Auto Tm	NaN
F19	Flagged	no Cells Media	hsa-miR-506-3p	Unknown	Undetermined	NaN	64.2	Auto Tm	NaN								✔			✔		✔
F20	Flagged	no Cells Media	hsa-miR-363-3p	Unknown	Undetermined	NaN	70.8	Auto Tm	NaN								✔			✔		✔
F21	Passed	no Cells Media	hsa-miR-132-3p	Unknown	33.898	NaN	70.5	Auto Tm	NaN
F22	Flagged	no Cells Media	hsa-miR-651-5p	Unknown	Undetermined	NaN	63.4	Auto Tm	NaN								✔			✔		✔
F23	Flagged	no Cells Media	hsa-miR-628-3p	Unknown	Undetermined	NaN	66.8	Auto Tm	NaN								✔			✔		✔
F24	Passed	no Cells Media	hsa-miR-432-5p	Unknown	35.9153	NaN	71.2	Auto Tm	NaN
G1	Flagged	no Cells Media	hsa-miR-154-3p	Unknown	Undetermined	NaN	69.6	Auto Tm	NaN								✔			✔		✔
G2	Passed	no Cells Media	hsa-miR-27a-3p	Unknown	29.9011	NaN	70.4	Auto Tm	NaN
G3	Passed	no Cells Media	hsa-miR-376c-3p	Unknown	32.9241	NaN	69.9	Auto Tm	NaN
G4	Passed	no Cells Media	hsa-miR-940	Unknown	34.9472	NaN	70.9	Auto Tm	NaN
G5	Passed	no Cells Media	hsa-miR-22-5p	Unknown	35.9231	NaN	69.3	Auto Tm	NaN
G6	Passed	no Cells Media	hsa-miR-224-5p	Unknown	37.0013	NaN	71.1	Auto Tm	NaN
G7	Passed	no Cells Media	hsa-miR-885-5p	Unknown	36.9223	NaN	70.1	Auto Tm	NaN
G8	Passed	no Cells Media	hsa-miR-320a	Unknown	31.9415	NaN	72.4	Auto Tm	NaN
G9	Passed	no Cells Media	hsa-miR-18b-5p	Unknown	36.9847	NaN	70.9	Auto Tm	NaN
G10	Flagged	no Cells Media	hsa-miR-187-3p	Unknown	37.1012	NaN	70.3	Auto Tm	NaN								✔
G11	Flagged	no Cells Media	hsa-miR-516b-5p	Unknown	Undetermined	NaN	75	Auto Tm	NaN								✔			✔		✔
G12	Flagged	no Cells Media	hsa-miR-302c-5p	Unknown	8.03344	NaN	67.7	Auto Tm	NaN								✔
G13	Flagged	no Cells Media	hsa-miR-548b-3p	Unknown	Undetermined	NaN	62	Auto Tm	NaN								✔			✔		✔
G14	Passed	no Cells Media	hsa-miR-186-5p	Unknown	36.887	NaN	69.5	Auto Tm	NaN
G15	Passed	no Cells Media	hsa-miR-199a-5p	Unknown	31.9232	NaN	68.7	Auto Tm	NaN
G16	Passed	no Cells Media	hsa-miR-155-5p	Unknown	36.9509	NaN	70.3	Auto Tm	NaN
G17	Passed	no Cells Media	hsa-miR-107	Unknown	33.9213	NaN	69.5	Auto Tm	NaN
G18	Flagged	no Cells Media	hsa-miR-302b-3p	Unknown	Undetermined	NaN	67.1	Auto Tm	NaN								✔			✔		✔
G19	Flagged	no Cells Media	hsa-miR-662	Unknown	Undetermined	NaN	61.9	Auto Tm	NaN								✔			✔		✔
G20	Flagged	no Cells Media	hsa-miR-519d-3p	Unknown	Undetermined	NaN	73.4	Auto Tm	NaN								✔			✔		✔
G21	Passed	no Cells Media	hsa-miR-485-3p	Unknown	34.9204	NaN	69.7	Auto Tm	NaN
G22	Flagged	no Cells Media	hsa-miR-200b-3p	Unknown	Undetermined	NaN	70	Auto Tm	NaN								✔			✔		✔
G23	Passed	no Cells Media	hsa-miR-337-3p	Unknown	35.9288	NaN	68.9	Auto Tm	NaN
G24	Passed	no Cells Media	hsa-miR-494-3p	Unknown	35.9158	NaN	71	Auto Tm	NaN
H1	Flagged	no Cells Media	hsa-miR-371a-3p	Unknown	Undetermined	NaN	69.4	Auto Tm	NaN								✔			✔		✔
H2	Flagged	no Cells Media	hsa-miR-637	Unknown	Undetermined	NaN	77	Auto Tm	NaN								✔			✔		✔
H3	Flagged	no Cells Media	hsa-miR-144-3p	Unknown	37.0774	NaN	69.9	Auto Tm	NaN								✔
H4	Flagged	no Cells Media	hsa-miR-16-1-3p	Unknown	Undetermined	NaN	71.1	Auto Tm	NaN								✔			✔		✔
H5	Flagged	no Cells Media	hsa-miR-631	Unknown	Undetermined	NaN	67.2	Auto Tm	NaN								✔			✔		✔
H6	Flagged	no Cells Media	hsa-miR-34c-5p	Unknown	Undetermined	NaN	75.9	Auto Tm	NaN								✔			✔		✔
H7	Flagged	no Cells Media	hsa-miR-211-5p	Unknown	Undetermined	NaN	70.4	Auto Tm	NaN								✔			✔		✔
H8	Passed	no Cells Media	hsa-miR-454-3p	Unknown	37.0049	NaN	69.6	Auto Tm	NaN
H9	Passed	no Cells Media	hsa-let-7f-5p	Unknown	35.9275	NaN	68.7	Auto Tm	NaN
H10	Passed	no Cells Media	hsa-miR-30e-5p	Unknown	34.9397	NaN	71.1	Auto Tm	NaN
H11	Passed	no Cells Media	hsa-miR-34a-5p	Unknown	32.955	NaN	74	Auto Tm	NaN
H12	Passed	no Cells Media	hsa-miR-663a	Unknown	33.9798	NaN	76.6	Auto Tm	NaN
H13	Flagged	no Cells Media	hsa-miR-518e-3p	Unknown	Undetermined	NaN	69.8	Auto Tm	NaN								✔			✔		✔
H14	Passed	no Cells Media	hsa-miR-29b-3p	Unknown	36.9524	NaN	70.8	Auto Tm	NaN
H15	Flagged	no Cells Media	hsa-miR-658	Unknown	37.1257	NaN	75.8	Auto Tm	NaN								✔
H16	Flagged	no Cells Media	hsa-miR-572	Unknown	Undetermined	NaN	70.5	Auto Tm	NaN								✔			✔		✔
H17	Flagged	no Cells Media	hsa-miR-802	Unknown	Undetermined	NaN	69.2	Auto Tm	NaN								✔			✔		✔
H18	Flagged	no Cells Media	hsa-miR-521	Unknown	Undetermined	NaN	70.3	Auto Tm	NaN								✔			✔		✔
H19	Passed	no Cells Media	hsa-miR-433-3p	Unknown	35.9111	NaN	71.6	Auto Tm	NaN
H20	Passed	no Cells Media	hsa-miR-660-5p	Unknown	36.9194	NaN	70.2	Auto Tm	NaN
H21	Passed	no Cells Media	hsa-let-7c-5p	Unknown	32.9278	NaN	69.5	Auto Tm	NaN
H22	Passed	no Cells Media	hsa-miR-28-5p	Unknown	34.9243	NaN	69.7	Auto Tm	NaN
H23	Passed	no Cells Media	hsa-miR-324-5p	Unknown	35.9195	NaN	72.8	Auto Tm	NaN
H24	Passed	no Cells Media	hsa-miR-219a-5p	Unknown	37.0991	NaN	70.2	Auto Tm	NaN
I1	Passed	no Cells Media	hsa-miR-19b-3p	Unknown	31.918	NaN	68.8	Auto Tm	NaN
I2	Flagged	no Cells Media	hsa-miR-526b-5p	Unknown	Undetermined	NaN	62.1	Auto Tm	NaN								✔			✔		✔
I3	Passed	no Cells Media	hsa-miR-215-5p	Unknown	36.9253	NaN	70.4	Auto Tm	NaN
I4	Passed	no Cells Media	hsa-miR-30b-5p	Unknown	32.9255	NaN	68.5	Auto Tm	NaN
I5	Passed	no Cells Media	hsa-miR-184	Unknown	37.0134	NaN	69.1	Auto Tm	NaN
I6	Flagged	no Cells Media	hsa-miR-422a	Unknown	Undetermined	NaN	62.8	Auto Tm	NaN								✔			✔		✔
I7	Passed	no Cells Media	hsa-miR-199a-3p	Unknown	29.9592	NaN	69.8	Auto Tm	NaN
I8	Passed	no Cells Media	hsa-miR-335-5p	Unknown	35.9318	NaN	70.9	Auto Tm	NaN
I9	Flagged	no Cells Media	hsa-miR-519a-3p	Unknown	Undetermined	NaN	65.4	Auto Tm	NaN								✔			✔		✔
I10	Passed	no Cells Media	hsa-miR-21-5p	Unknown	26.9159	NaN	69	Auto Tm	NaN
I11	Passed	no Cells Media	hsa-miR-129-2-3p	Unknown	36.9459	NaN	69	Auto Tm	NaN
I12	Passed	no Cells Media	hsa-miR-26b-5p	Unknown	34.9293	NaN	69.3	Auto Tm	NaN
I13	Passed	no Cells Media	hsa-miR-214-3p	Unknown	29.9205	NaN	71.6	Auto Tm	NaN
I14	Passed	no Cells Media	hsa-miR-32-5p	Unknown	37.0135	NaN	70.8	Auto Tm	NaN
I15	Passed	no Cells Media	hsa-miR-324-3p	Unknown	35.9467	NaN	71.6	Auto Tm	NaN
I16	Flagged	no Cells Media	hsa-miR-488-3p	Unknown	Undetermined	NaN	62	Auto Tm	NaN								✔			✔		✔
I17	Flagged	no Cells Media	hsa-miR-371a-5p	Unknown	Undetermined	NaN	70.5	Auto Tm	NaN								✔			✔		✔
I18	Passed	no Cells Media	hsa-miR-455-5p	Unknown	36.9215	NaN	69.5	Auto Tm	NaN
I19	Flagged	no Cells Media	hsa-miR-891a-5p	Unknown	Undetermined	NaN	68.9	Auto Tm	NaN								✔			✔		✔
I20	Flagged	no Cells Media	hsa-miR-549a	Unknown	Undetermined	NaN	67.3	Auto Tm	NaN								✔			✔		✔
I21	Passed	no Cells Media	hsa-miR-205-5p	Unknown	36.9684	NaN	69.7	Auto Tm	NaN
I22	Flagged	no Cells Media	hsa-miR-518b	Unknown	Undetermined	NaN	70	Auto Tm	NaN								✔			✔		✔
I23	Passed	no Cells Media	hsa-miR-19a-3p	Unknown	32.9148	NaN	69.7	Auto Tm	NaN
I24	Passed	no Cells Media	hsa-miR-150-5p	Unknown	36.9747	NaN	71.2	Auto Tm	NaN
J1	Passed	no Cells Media	hsa-miR-15a-5p	Unknown	35.9447	NaN	70.1	Auto Tm	NaN
J2	Passed	no Cells Media	hsa-let-7d-3p	Unknown	34.9138	NaN	69.1	Auto Tm	NaN
J3	Flagged	no Cells Media	hsa-miR-608	Unknown	Undetermined	NaN	63.6	Auto Tm	NaN								✔			✔		✔
J4	Passed	no Cells Media	hsa-miR-671-5p	Unknown	36.9725	NaN	73	Auto Tm	NaN
J5	Passed	no Cells Media	hsa-miR-497-5p	Unknown	36.9413	NaN	69.6	Auto Tm	NaN
J6	Flagged	no Cells Media	hsa-miR-877-5p	Unknown	Undetermined	NaN	70.4	Auto Tm	NaN								✔			✔		✔
J7	Flagged	no Cells Media	hsa-miR-187-5p	Unknown	Undetermined	NaN	68.5	Auto Tm	NaN								✔			✔		✔
J8	Passed	no Cells Media	hsa-miR-10b-5p	Unknown	32.9108	NaN	70.4	Auto Tm	NaN
J9	Passed	no Cells Media	hsa-let-7i-5p	Unknown	31.9332	NaN	69.6	Auto Tm	NaN
J10	Flagged	no Cells Media	hsa-miR-202-5p	Unknown	Undetermined	NaN	69.6	Auto Tm	NaN								✔			✔		✔
J11	Passed	no Cells Media	hsa-miR-652-3p	Unknown	36.9447	NaN	71.1	Auto Tm	NaN
J12	Flagged	no Cells Media	hsa-miR-126-5p	Unknown	Undetermined	NaN	68.5	Auto Tm	NaN								✔			✔		✔
J13	Passed	no Cells Media	hsa-miR-30e-3p	Unknown	36.9207	NaN	71.1	Auto Tm	NaN
J14	Flagged	no Cells Media	hsa-miR-181c-5p	Unknown	Undetermined	NaN	71.3	Auto Tm	NaN								✔			✔		✔
J15	Flagged	no Cells Media	hsa-miR-9-3p	Unknown	Undetermined	NaN	73.2	Auto Tm	NaN								✔			✔		✔
J16	Flagged	no Cells Media	hsa-miR-548c-3p	Unknown	Undetermined	NaN	67.1	Auto Tm	NaN								✔			✔		✔
J17	Passed	no Cells Media	hsa-miR-152-3p	Unknown	33.9159	NaN	69.7	Auto Tm	NaN
J18	Passed	no Cells Media	hsa-miR-93-5p	Unknown	33.9169	NaN	71.8	Auto Tm	NaN
J19	Passed	no Cells Media	hsa-miR-365a-3p	Unknown	34.9434	NaN	69.5	Auto Tm	NaN
J20	Passed	no Cells Media	hsa-miR-29c-3p	Unknown	31.9397	NaN	70	Auto Tm	NaN
J21	Passed	no Cells Media	hsa-miR-372-3p	Unknown	37.0295	NaN	69.7	Auto Tm	NaN
J22	Passed	no Cells Media	hsa-miR-133a-3p	Unknown	34.9355	NaN	71.3	Auto Tm	NaN
J23	Flagged	no Cells Media	hsa-miR-124-3p	Unknown	Undetermined	NaN	69.7	Auto Tm	NaN								✔			✔		✔
J24	Flagged	no Cells Media	hsa-miR-190a-5p	Unknown	37.1575	NaN	69.2	Auto Tm	NaN								✔
K1	Flagged	no Cells Media	hsa-miR-302a-3p	Unknown	Undetermined	NaN	69.1	Auto Tm	NaN								✔			✔		✔
K2	Flagged	no Cells Media	hsa-miR-595	Unknown	Undetermined	NaN	69.6	Auto Tm	NaN								✔			✔		✔
K3	Flagged	no Cells Media	hsa-miR-602	Unknown	Undetermined	NaN	73	Auto Tm	NaN								✔			✔		✔
K4	Passed	no Cells Media	hsa-miR-223-3p	Unknown	36.9323	NaN	69.6	Auto Tm	NaN
K5	Passed	no Cells Media	hsa-miR-627-5p	Unknown	37.0408	NaN	69.9	Auto Tm	NaN
K6	Flagged	no Cells Media	hsa-miR-34b-3p	Unknown	Undetermined	NaN	77.5	Auto Tm	NaN								✔			✔		✔
K7	Passed	no Cells Media	hsa-miR-410-3p	Unknown	36.9381	NaN	69.3	Auto Tm	NaN
K8	Passed	no Cells Media	hsa-miR-17-5p	Unknown	35.9208	NaN	71.4	Auto Tm	NaN
K9	Passed	no Cells Media	hsa-miR-376a-3p	Unknown	33.9351	NaN	69.8	Auto Tm	NaN
K10	Flagged	no Cells Media	hsa-miR-514a-3p	Unknown	Undetermined	NaN	62	Auto Tm	NaN								✔			✔		✔
K11	Flagged	no Cells Media	hsa-miR-512-5p	Unknown	Undetermined	NaN	62	Auto Tm	NaN								✔			✔		✔
K12	Flagged	no Cells Media	hsa-miR-449a	Unknown	Undetermined	NaN	70.8	Auto Tm	NaN								✔			✔		✔
K13	Flagged	no Cells Media	hsa-miR-498	Unknown	Undetermined	NaN	62	Auto Tm	NaN								✔			✔		✔
K14	Passed	no Cells Media	hsa-miR-148b-3p	Unknown	35.9415	NaN	71.1	Auto Tm	NaN
K15	Passed	no Cells Media	hsa-miR-127-3p	Unknown	32.9546	NaN	70.3	Auto Tm	NaN
K16	Passed	no Cells Media	hsa-miR-598-3p	Unknown	37.0881	NaN	69.8	Auto Tm	NaN
K17	Flagged	no Cells Media	hsa-miR-96-5p	Unknown	Undetermined	NaN	68.2	Auto Tm	NaN								✔			✔		✔
K18	Passed	no Cells Media	hsa-let-7d-5p	Unknown	33.9104	NaN	68.4	Auto Tm	NaN
K19	Flagged	no Cells Media	hsa-miR-135b-5p	Unknown	Undetermined	NaN	70	Auto Tm	NaN								✔			✔		✔
K20	Passed	no Cells Media	hsa-miR-495-3p	Unknown	36.925	NaN	72.4	Auto Tm	NaN
K21	Passed	no Cells Media	hsa-miR-299-5p	Unknown	35.9233	NaN	68.4	Auto Tm	NaN
K22	Passed	no Cells Media	hsa-miR-34c-3p	Unknown	35.9478	NaN	77.8	Auto Tm	NaN
K23	Flagged	no Cells Media	hsa-miR-596	Unknown	Undetermined	NaN	72.6	Auto Tm	NaN								✔			✔		✔
K24	Passed	no Cells Media	hsa-miR-744-5p	Unknown	37.0459	NaN	71.8	Auto Tm	NaN
L1	Passed	no Cells Media	hsa-miR-145-5p	Unknown	27.9182	NaN	68.3	Auto Tm	NaN
L2	Flagged	no Cells Media	hsa-miR-622	Unknown	Undetermined	NaN	62.1	Auto Tm	NaN								✔			✔		✔
L3	Flagged	no Cells Media	hsa-miR-516a-5p	Unknown	Undetermined	NaN	65.9	Auto Tm	NaN								✔			✔		✔
L4	Passed	no Cells Media	hsa-let-7a-5p	Unknown	31.9422	NaN	68.8	Auto Tm	NaN
L5	Flagged	no Cells Media	hsa-miR-96-3p	Unknown	Undetermined	NaN	70.4	Auto Tm	NaN								✔			✔		✔
L6	Flagged	no Cells Media	hsa-miR-185-3p	Unknown	Undetermined	NaN	68.3	Auto Tm	NaN								✔			✔		✔
L7	Flagged	no Cells Media	hsa-miR-615-3p	Unknown	Undetermined	NaN	62	Auto Tm	NaN								✔			✔		✔
L8	Passed	no Cells Media	hsa-miR-128-3p	Unknown	36.9835	NaN	69.6	Auto Tm	NaN
L9	Passed	no Cells Media	hsa-miR-766-3p	Unknown	36.9117	NaN	71.1	Auto Tm	NaN
L10	Flagged	no Cells Media	hsa-miR-206	Unknown	Undetermined	NaN	67.7	Auto Tm	NaN								✔			✔		✔
L11	Flagged	no Cells Media	hsa-miR-298	Unknown	Undetermined	NaN	69.6	Auto Tm	NaN								✔			✔		✔
L12	Passed	no Cells Media	hsa-miR-193a-5p	Unknown	35.9252	NaN	70.8	Auto Tm	NaN
L13	Flagged	no Cells Media	hsa-miR-449b-5p	Unknown	Undetermined	NaN	62	Auto Tm	NaN								✔			✔		✔
L14	Flagged	no Cells Media	hsa-miR-520d-5p	Unknown	Undetermined	NaN	71.1	Auto Tm	NaN								✔			✔		✔
L15	Passed	no Cells Media	hsa-miR-192-5p	Unknown	35.9134	NaN	71.1	Auto Tm	NaN
L16	Passed	no Cells Media	hsa-miR-29a-3p	Unknown	30.9353	NaN	70	Auto Tm	NaN
L17	Passed	no Cells Media	hsa-miR-18a-3p	Unknown	36.9365	NaN	73.7	Auto Tm	NaN
L18	Passed	no Cells Media	hsa-miR-383-5p	Unknown	37.0002	NaN	69.7	Auto Tm	NaN
L19	Passed	no Cells Media	hsa-miR-9-5p	Unknown	37.0074	34.1615	73.2	Auto Tm	NaN
L20	Flagged	no Cells Media	hsa-miR-142-5p	Unknown	Undetermined	NaN	71.8	Auto Tm	NaN								✔			✔		✔
L21	Flagged	no Cells Media	hsa-miR-363-5p	Unknown	Undetermined	NaN	66.3	Auto Tm	NaN								✔			✔		✔
L22	Flagged	no Cells Media	hsa-miR-147b	Unknown	Undetermined	NaN	66.6	Auto Tm	NaN								✔			✔		✔
L23	Passed	no Cells Media	hsa-miR-197-3p	Unknown	32.9092	NaN	68.9	Auto Tm	NaN
L24	Flagged	no Cells Media	hsa-miR-597-5p	Unknown	Undetermined	NaN	61.8	Auto Tm	NaN								✔			✔		✔
M1	Passed	no Cells Media	hsa-miR-326	Unknown	37.0487	NaN	69.6	Auto Tm	NaN
M2	Passed	no Cells Media	hsa-miR-15b-5p	Unknown	35.9236	NaN	68.6	Auto Tm	NaN
M3	Flagged	no Cells Media	hsa-miR-105-5p	Unknown	Undetermined	NaN	72	Auto Tm	NaN								✔			✔		✔
M4	Passed	no Cells Media	hsa-miR-196b-5p	Unknown	34.9444	NaN	69.6	Auto Tm	NaN
M5	Passed	no Cells Media	hsa-miR-296-5p	Unknown	35.8999	NaN	69.9	Auto Tm	NaN
M6	Flagged	no Cells Media	hsa-miR-20b-5p	Unknown	Undetermined	NaN	62	Auto Tm	NaN								✔
M7	Flagged	no Cells Media	hsa-miR-147a	Unknown	Undetermined	NaN	66.7	Auto Tm	NaN								✔			✔		✔
M8	Flagged	no Cells Media	hsa-miR-198	Unknown	Undetermined	NaN	71.9	Auto Tm	NaN								✔			✔		✔
M9	Flagged	no Cells Media	hsa-miR-375	Unknown	Undetermined	NaN	62	Auto Tm	NaN								✔			✔		✔
M10	Flagged	no Cells Media	hsa-miR-517a-3p	Unknown	Undetermined	NaN	68.7	Auto Tm	NaN								✔			✔		✔
M11	Passed	no Cells Media	hsa-miR-361-3p	Unknown	35.9352	NaN	68.7	Auto Tm	NaN
M12	Passed	no Cells Media	hsa-miR-21-3p	Unknown	35.9156	NaN	71.9	Auto Tm	NaN
M13	Passed	no Cells Media	hsa-miR-373-3p	Unknown	35.9257	NaN	72.9	Auto Tm	NaN
M14	Flagged	no Cells Media	hsa-miR-518f-3p	Unknown	Undetermined	NaN	66.1	Auto Tm	NaN								✔			✔		✔
M15	Passed	no Cells Media	hsa-miR-222-3p	Unknown	30.932	NaN	69	Auto Tm	NaN
M16	Flagged	no Cells Media	hsa-miR-617	Unknown	Undetermined	NaN	72.1	Auto Tm	NaN								✔			✔		✔
M17	Passed	no Cells Media	hsa-miR-154-5p	Unknown	34.9482	NaN	70.8	Auto Tm	NaN
M18	Passed	no Cells Media	hsa-miR-708-5p	Unknown	34.1615	34.1615	70.5	Auto Tm	NaN
M19	Passed	no Cells Media	hsa-let-7b-5p	Unknown	27.6815	34.1615	70	Auto Tm	NaN
M20	Passed	no Cells Media	hsa-miR-95-3p	Unknown	37.0078	NaN	68.7	Auto Tm	NaN
M21	Flagged	no Cells Media	hsa-miR-517c-3p	Unknown	Undetermined	NaN	67.6	Auto Tm	NaN								✔			✔		✔
M22	Passed	no Cells Media	hsa-miR-151a-5p	Unknown	33.933	NaN	69.2	Auto Tm	NaN
M23	Flagged	no Cells Media	hsa-miR-502-5p	Unknown	37.1172	NaN	69.2	Auto Tm	NaN								✔
M24	Passed	no Cells Media	hsa-miR-345-5p	Unknown	33.9113	NaN	72	Auto Tm	NaN
N1	Passed	no Cells Media	hsa-miR-509-3p	Unknown	37.0426	NaN	69.4	Auto Tm	NaN
N2	Passed	no Cells Media	hsa-miR-134-5p	Unknown	35.9115	NaN	70.1	Auto Tm	NaN
N3	Passed	no Cells Media	hsa-miR-382-5p	Unknown	34.9246	NaN	70.1	Auto Tm	NaN
N4	Flagged	no Cells Media	hsa-miR-490-3p	Unknown	Undetermined	NaN	65.9	Auto Tm	NaN								✔			✔		✔
N5	Flagged	no Cells Media	hsa-miR-200c-3p	Unknown	Undetermined	NaN	66.4	Auto Tm	NaN								✔			✔		✔
N6	Passed	no Cells Media	hsa-miR-30a-5p	Unknown	33.9279	NaN	70.4	Auto Tm	NaN
N7	Passed	no Cells Media	hsa-miR-181b-5p	Unknown	33.911	NaN	74.3	Auto Tm	NaN
N8	Passed	no Cells Media	hsa-miR-33a-5p	Unknown	36.9722	NaN	70.6	Auto Tm	NaN
N9	Passed	no Cells Media	hsa-miR-195-5p	Unknown	36.9214	NaN	69.3	Auto Tm	NaN
N10	Passed	no Cells Media	hsa-miR-874-3p	Unknown	36.927	NaN	72.2	Auto Tm	NaN
N11	Flagged	no Cells Media	hsa-miR-135a-5p	Unknown	Undetermined	NaN	70.6	Auto Tm	NaN								✔			✔		✔
N12	Flagged	no Cells Media	hsa-miR-26a-2-3p	Unknown	Undetermined	NaN	70.3	Auto Tm	NaN								✔			✔		✔
N13	Passed	no Cells Media	hsa-miR-146b-5p	Unknown	36.9172	NaN	68.7	Auto Tm	NaN
N14	Flagged	no Cells Media	hsa-miR-412-3p	Unknown	Undetermined	NaN	62.5	Auto Tm	NaN								✔			✔		✔
N15	Passed	no Cells Media	hsa-miR-1	Unknown	36.942	NaN	70.8	Auto Tm	NaN
N16	Flagged	no Cells Media	hsa-miR-299-3p	Unknown	Undetermined	NaN	64.8	Auto Tm	NaN								✔			✔		✔
N17	Passed	no Cells Media	hsa-miR-142-3p	Unknown	36.9213	NaN	72.4	Auto Tm	NaN
N18	Flagged	no Cells Media	hsa-miR-338-3p	Unknown	Undetermined	NaN	68.4	Auto Tm	NaN								✔			✔		✔
N19	Flagged	no Cells Media	hsa-miR-584-5p	Unknown	Undetermined	NaN	68.7	Auto Tm	NaN								✔			✔		✔
N20	Passed	no Cells Media	hsa-miR-377-3p	Unknown	37.0404	NaN	68.9	Auto Tm	NaN
N21	Flagged	no Cells Media	hsa-miR-216a-5p	Unknown	Undetermined	NaN	61.9	Auto Tm	NaN								✔			✔		✔
N22	Passed	no Cells Media	hsa-miR-424-5p	Unknown	32.9514	NaN	68.6	Auto Tm	NaN
N23	Flagged	no Cells Media	hsa-miR-921	Unknown	Undetermined	NaN	69.7	Auto Tm	NaN								✔			✔		✔
N24	Flagged	no Cells Media	hsa-miR-513a-5p	Unknown	Undetermined	NaN	68.4	Auto Tm	NaN								✔			✔		✔
O1	Passed	no Cells Media	hsa-miR-140-3p	Unknown	32.925	NaN	68.3	Auto Tm	NaN
O2	Passed	no Cells Media	hsa-miR-181a-5p	Unknown	32.913	NaN	69.4	Auto Tm	NaN
O3	Flagged	no Cells Media	hsa-miR-10a-5p	Unknown	Undetermined	NaN	71.4	Auto Tm	NaN								✔			✔		✔
O4	Passed	no Cells Media	hsa-miR-106a-5p	Unknown	34.924	NaN	70.9	Auto Tm	NaN
O5	Flagged	no Cells Media	hsa-miR-182-5p	Unknown	Undetermined	NaN	65.7	Auto Tm	NaN								✔			✔		✔
O6	Passed	no Cells Media	hsa-miR-370-3p	Unknown	36.9753	NaN	70.4	Auto Tm	NaN
O7	Flagged	no Cells Media	hsa-miR-576-5p	Unknown	37.1231	NaN	70.6	Auto Tm	NaN								✔
O8	Flagged	no Cells Media	hsa-miR-425-3p	Unknown	Undetermined	NaN	69	Auto Tm	NaN								✔			✔		✔
O9	Passed	no Cells Media	hsa-miR-450a-5p	Unknown	36.9332	NaN	70.3	Auto Tm	NaN
O10	Passed	no Cells Media	hsa-miR-411-5p	Unknown	36.9904	NaN	70.3	Auto Tm	NaN
O11	Flagged	no Cells Media	hsa-miR-216b-5p	Unknown	Undetermined	NaN	69	Auto Tm	NaN								✔			✔		✔
O12	Passed	no Cells Media	hsa-miR-106b-5p	Unknown	34.9087	NaN	69.8	Auto Tm	NaN
O13	Passed	no Cells Media	hsa-miR-22-3p	Unknown	30.9226	NaN	69.5	Auto Tm	NaN
O14	Flagged	no Cells Media	hsa-miR-510-5p	Unknown	Undetermined	NaN	62	Auto Tm	NaN								✔			✔		✔
O15	Flagged	no Cells Media	hsa-miR-212-3p	Unknown	Undetermined	NaN	70	Auto Tm	NaN								✔			✔		✔
O16	Flagged	no Cells Media	hsa-miR-525-5p	Unknown	Undetermined	NaN	62	Auto Tm	NaN								✔			✔		✔
O17	Passed	no Cells Media	hsa-miR-542-5p	Unknown	35.9079	NaN	69.2	Auto Tm	NaN
O18	Flagged	no Cells Media	hsa-miR-576-3p	Unknown	Undetermined	NaN	81.6	Auto Tm	NaN								✔			✔		✔
O19	Flagged	no Cells Media	hsa-miR-583	Unknown	Undetermined	NaN	68.4	Auto Tm	NaN								✔			✔		✔
O20	Passed	no Cells Media	hsa-miR-483-3p	Unknown	35.9069	NaN	68.9	Auto Tm	NaN
O21	Flagged	no Cells Media	hsa-miR-582-5p	Unknown	Undetermined	NaN	67.1	Auto Tm	NaN								✔			✔		✔
O22	Flagged	no Cells Media	hsa-miR-183-5p	Unknown	Undetermined	NaN	70	Auto Tm	NaN								✔			✔		✔
O23	Flagged	no Cells Media	hsa-miR-33b-5p	Unknown	37.0649	NaN	70	Auto Tm	NaN								✔
O24	Flagged	no Cells Media	hsa-miR-193a-3p	Unknown	Undetermined	NaN	68.1	Auto Tm	NaN								✔			✔		✔
P1	Flagged	no Cells Media	hsa-miR-153-3p	Unknown	Undetermined	NaN	67.8	Auto Tm	NaN								✔			✔		✔
P2	Passed	no Cells Media	hsa-let-7e-5p	Unknown	33.9205	NaN	68.3	Auto Tm	NaN
P3	Passed	no Cells Media	hsa-miR-409-3p	Unknown	33.9436	NaN	68.6	Auto Tm	NaN
P4	Passed	no Cells Media	hsa-miR-100-5p	Unknown	32.9311	NaN	69.3	Auto Tm	NaN
P5	Passed	no Cells Media	hsa-miR-629-5p	Unknown	36.9769	NaN	68.8	Auto Tm	NaN
P6	Passed	no Cells Media	hsa-miR-484	Unknown	33.9286	NaN	70.1	Auto Tm	NaN
P7	Flagged	no Cells Media	hsa-miR-429	Unknown	Undetermined	NaN	77.2	Auto Tm	NaN								✔			✔		✔
P8	Flagged	no Cells Media	hsa-miR-30c-2-3p	Unknown	Undetermined	NaN	65.4	Auto Tm	NaN								✔			✔		✔
P9	Flagged	no Cells Media	hsa-miR-518a-3p	Unknown	Undetermined	NaN	72.4	Auto Tm	NaN								✔			✔		✔
P10	Passed	no Cells Media	hsa-miR-340-5p	Unknown	36.934	NaN	69.3	Auto Tm	NaN
P11	Flagged	no Cells Media	hsa-miR-508-3p	Unknown	Undetermined	NaN	70.8	Auto Tm	NaN								✔			✔		✔
P12	Passed	no Cells Media	hsa-miR-381-3p	Unknown	35.9318	NaN	69.8	Auto Tm	NaN
P13	Passed	no Cells Media	hsa-miR-148a-3p	Unknown	33.9266	NaN	69.5	Auto Tm	NaN
P14	Passed	no Cells Media	hsa-miR-146a-5p	Unknown	35.9266	NaN	70	Auto Tm	NaN
P15	Flagged	no Cells Media	hsa-miR-139-5p	Unknown	Undetermined	NaN	66.9	Auto Tm	NaN								✔			✔		✔
P16	Flagged	no Cells Media	hsa-miR-373-5p	Unknown	Undetermined	NaN	63.7	Auto Tm	NaN								✔			✔		✔
P17	Passed	no Cells Media	hsa-miR-149-5p	Unknown	35.9338	NaN	71.3	Auto Tm	NaN
P18	Flagged	no Cells Media	hsa-miR-642a-5p	Unknown	Undetermined	NaN	80.6	Auto Tm	NaN								✔			✔		✔
P19	Passed	no Cells Media	hsa-miR-31-5p	Unknown	34.9094	NaN	69.5	Auto Tm	NaN
P20	Passed	no Cells Media	hsa-miR-451a	Unknown	35.9483	NaN	69.5	Auto Tm	NaN
P21	Flagged	no Cells Media	hsa-miR-620	Unknown	Undetermined	NaN	69.5	Auto Tm	NaN								✔			✔		✔
P22	Passed	no Cells Media	hsa-miR-27b-3p	Unknown	30.9351	NaN	70	Auto Tm	NaN
P23	Flagged	no Cells Media	hsa-miR-523-3p	Unknown	Undetermined	NaN	75.2	Auto Tm	NaN								✔			✔		✔
P24	Passed	no Cells Media	hsa-miR-374a-5p	Unknown	34.917	NaN	68.4	Auto Tm	NaN

## Sheet: #1 D14
A1	Flagged	no Cells Media	hsa-miR-7-5p	Unknown	36.9349	NaN	68.5	Auto Tm	NaN									✔
A2	Flagged	no Cells Media	hsa-miR-217	Unknown	35.0804	NaN	80.9	Auto Tm	NaN						✔			✔
A3	Flagged	no Cells Media	hsa-miR-337-5p	Unknown	27.2032	NaN	77.7	Auto Tm	NaN						✔			✔
A4	Flagged	no Cells Media	hsa-miR-328-3p	Unknown	36.9262	NaN	73.3	Auto Tm	NaN									✔
A5	Flagged	no Cells Media	hsa-miR-374b-3p	Unknown	6.04339	NaN	81.4	Auto Tm	NaN						✔			✔
A6	Flagged	no Cells Media	hsa-miR-143-3p	Unknown	35.9189	NaN	69.6	Auto Tm	NaN									✔
A7	Flagged	no Cells Media	hsa-miR-623	Unknown	35.1242	NaN	65.4	Auto Tm	NaN						✔			✔
A8	Flagged	no Cells Media	hsa-miR-520c-3p	Unknown	Undetermined	NaN	77.5	Auto Tm	NaN						✔			✔		✔		✔
A9	Flagged	no Cells Media	hsa-miR-557	Unknown	39.015	NaN	86.2	Auto Tm	NaN						✔			✔
A10	Flagged	no Cells Media	hsa-miR-218-5p	Unknown	Undetermined	NaN	73.5	Auto Tm	NaN						✔			✔				✔
A11	Flagged	no Cells Media	hsa-miR-136-5p	Unknown	16.344	NaN	77.7	Auto Tm	NaN						✔			✔
A12	Flagged	no Cells Media	hsa-miR-127-5p	Unknown	37.1755	NaN	67.1	Auto Tm	NaN						✔			✔
A13	Flagged	no Cells Media	hsa-miR-140-5p	Unknown	12.3921	NaN	67.9	Auto Tm	NaN						✔			✔
A14	Flagged	no Cells Media	hsa-miR-31-3p	Unknown	Undetermined	NaN	79	Auto Tm	NaN						✔			✔		✔		✔
A15	Flagged	no Cells Media	hsa-miR-20b-3p	Unknown	36.9119	NaN	78.7	Auto Tm	NaN						✔			✔
A16	Flagged	no Cells Media	hsa-miR-325	Unknown	Undetermined	NaN	82.4	Auto Tm	NaN						✔			✔		✔		✔
A17	Flagged	no Cells Media	hsa-miR-509-3-5p	Unknown	30.0523	NaN	93	Auto Tm	NaN						✔			✔
A18	Passed	no Cells Media	hsa-miR-210-3p	Unknown	36.9675	NaN	74.7	Auto Tm	NaN
A19	Flagged	no Cells Media	hsa-miR-199b-5p	Unknown	36.9153	NaN	68.9	Auto Tm	NaN									✔
A20	Flagged	no Cells Media	hsa-miR-194-5p	Unknown	18.3482	NaN	92.2	Auto Tm	NaN						✔
A21	Flagged	no Cells Media	hsa-let-7g-5p	Unknown	36.9827	NaN	69.7	Auto Tm	NaN									✔
A22	Flagged	no Cells Media	hsa-miR-203a	Unknown	Undetermined	NaN	74.4	Auto Tm	NaN						✔			✔		✔		✔
A23	Flagged	no Cells Media	hsa-miR-181a-3p	Unknown	Undetermined	NaN	91	Auto Tm	NaN						✔			✔				✔
A24	Flagged	no Cells Media	hsa-miR-137	Unknown	36.993	NaN	77.8	Auto Tm	NaN						✔
B1	Flagged	no Cells Media	hsa-miR-551b-3p	Unknown	Undetermined	NaN	79.4	Auto Tm	NaN						✔			✔					✔
B2	Flagged	no Cells Media	Blank (H2O)	Unknown	Undetermined	NaN	83.6	Auto Tm	NaN						✔			✔		✔		✔
B3	Flagged	no Cells Media	hsa-miR-524-3p	Unknown	Undetermined	NaN	84.1	Auto Tm	NaN						✔			✔		✔		✔
B4	Flagged	no Cells Media	UniSp2	Unknown	Undetermined	NaN	88.2	Auto Tm	NaN						✔			✔
B5	Flagged	no Cells Media	hsa-miR-486-5p	Unknown	36.9023	NaN	72.2	Auto Tm	NaN									✔
B6	Flagged	no Cells Media	UniSp4	Unknown	28.0258	NaN	68.5	Auto Tm	NaN						✔			✔
B7	Flagged	no Cells Media	UniSp3 IPC	Unknown	21.9244	NaN	81.2	Auto Tm	NaN									✔
B8	Flagged	no Cells Media	UniSp5	Unknown	9.27253	NaN	80.6	Auto Tm	NaN						✔			✔
B9	Flagged	no Cells Media	hsa-miR-329-3p	Unknown	Undetermined	NaN	66.4	Auto Tm	NaN						✔			✔		✔		✔
B10	Flagged	no Cells Media	UniSp6	Unknown	21.9216	NaN	72.7	Auto Tm	NaN									✔
B11	Flagged	no Cells Media	hsa-miR-487b-3p	Unknown	38	NaN	70.1	Auto Tm	NaN						✔			✔
B12	Flagged	no Cells Media	cel-miR-39-3p	Unknown	9.19949	NaN	89.2	Auto Tm	NaN						✔
B13	Flagged	no Cells Media	hsa-miR-138-5p	Unknown	Undetermined	NaN	81.4	Auto Tm	NaN						✔			✔
B14	Flagged	no Cells Media	hsa-miR-191-5p	Unknown	34.905	NaN	70.5	Auto Tm	NaN									✔
B15	Flagged	no Cells Media	mmu-miR-378a-3p	Unknown	Undetermined	NaN	61.9	Auto Tm	NaN						✔			✔		✔		✔
B16	Flagged	no Cells Media	hsa-miR-103a-3p	Unknown	36.9919	NaN	69.8	Auto Tm	NaN									✔
B17	Flagged	no Cells Media	hsa-miR-890	Unknown	28.9556	NaN	79	Auto Tm	NaN						✔			✔
B18	Passed	no Cells Media	hsa-miR-423-5p	Unknown	35.9381	NaN	70.2	Auto Tm	NaN
B19	Passed	no Cells Media	hsa-miR-221-3p	Unknown	34.9193	NaN	68.9	Auto Tm	NaN
B20	Passed	no Cells Media	SNORD38B	Unknown	36.9452	NaN	71.5	Auto Tm	NaN
B21	Flagged	no Cells Media	hsa-miR-301b	Unknown	36.0195	NaN	68.4	Auto Tm	NaN						✔
B22	Flagged	no Cells Media	SNORD49A	Unknown	36.8873	NaN	73.9	Auto Tm	NaN									✔
B23	Flagged	no Cells Media	hsa-miR-550a-5p	Unknown	28.8856	NaN	70.5	Auto Tm	NaN						✔
B24	Flagged	no Cells Media	U6 snRNA	Unknown	Undetermined	NaN	80.5	Auto Tm	NaN						✔			✔		✔		✔
C1	Flagged	no Cells Media	hsa-miR-532-5p	Unknown	Undetermined	NaN	92.3	Auto Tm	NaN						✔			✔		✔		✔
C2	Flagged	no Cells Media	hsa-miR-99a-5p	Unknown	34.904	NaN	72.8	Auto Tm	NaN									✔
C3	Flagged	no Cells Media	hsa-miR-16-5p	Unknown	35.9037	NaN	70.1	Auto Tm	NaN									✔
C4	Flagged	no Cells Media	hsa-miR-98-5p	Unknown	31.9543	NaN	87.1	Auto Tm	NaN						✔			✔
C5	Flagged	no Cells Media	hsa-miR-185-5p	Unknown	36.9642	NaN	70.3	Auto Tm	NaN									✔
C6	Flagged	no Cells Media	hsa-miR-25-3p	Unknown	35.9231	NaN	69.8	Auto Tm	NaN									✔
C7	Flagged	no Cells Media	UniSp3 IPC	Unknown	21.9159	NaN	81.2	Auto Tm	NaN									✔
C8	Flagged	no Cells Media	UniSp3 IPC	Unknown	21.9172	NaN	81.2	Auto Tm	NaN									✔
C9	Flagged	no Cells Media	hsa-miR-765	Unknown	Undetermined	NaN	60.1	Auto Tm	NaN						✔
C10	Flagged	no Cells Media	hsa-miR-24-3p	Unknown	31.9142	NaN	74.8	Auto Tm	NaN									✔
C11	Flagged	no Cells Media	hsa-miR-369-5p	Unknown	Undetermined	NaN	62.7	Auto Tm	NaN						✔			✔				✔
C12	Flagged	no Cells Media	hsa-miR-425-5p	Unknown	34.8781	NaN	85.9	Auto Tm	NaN						✔			✔
C13	Flagged	no Cells Media	hsa-miR-590-5p	Unknown	9.96724	NaN	85.7	Auto Tm	NaN						✔
C14	Flagged	no Cells Media	hsa-miR-760	Unknown	36.0348	NaN	70	Auto Tm	NaN						✔
C15	Flagged	no Cells Media	hsa-miR-574-3p	Unknown	36.9519	NaN	71.8	Auto Tm	NaN						✔			✔
C16	Flagged	no Cells Media	hsa-miR-130b-3p	Unknown	37.0029	NaN	70	Auto Tm	NaN									✔
C17	Passed	no Cells Media	hsa-miR-30c-5p	Unknown	35.9187	NaN	70.2	Auto Tm	NaN
C18	Passed	no Cells Media	hsa-miR-133b	Unknown	36.9339	NaN	70.8	Auto Tm	NaN
C19	Flagged	no Cells Media	hsa-miR-524-5p	Unknown	Undetermined	NaN	78.4	Auto Tm	NaN						✔					✔		✔
C20	Flagged	no Cells Media	hsa-miR-23a-3p	Unknown	32.916	NaN	70.8	Auto Tm	NaN									✔
C21	Flagged	no Cells Media	hsa-miR-193b-3p	Unknown	36.9232	NaN	70.2	Auto Tm	NaN									✔
C22	Flagged	no Cells Media	hsa-miR-501-5p	Unknown	Undetermined	NaN	80.8	Auto Tm	NaN						✔
C23	Flagged	no Cells Media	hsa-miR-518c-5p	Unknown	5	NaN	71.3	Auto Tm	NaN						✔			✔
C24	Flagged	no Cells Media	hsa-miR-130a-3p	Unknown	36.9216	NaN	69.1	Auto Tm	NaN									✔
D1	Flagged	no Cells Media	hsa-miR-933	Unknown	34.8069	NaN	74.3	Auto Tm	NaN						✔			✔
D2	Flagged	no Cells Media	hsa-miR-379-5p	Unknown	37.0175	NaN	69.6	Auto Tm	NaN						✔			✔
D3	Flagged	no Cells Media	hsa-miR-452-5p	Unknown	35.1544	NaN	72.7	Auto Tm	NaN						✔			✔
D4	Flagged	no Cells Media	hsa-miR-589-5p	Unknown	Undetermined	NaN	75.6	Auto Tm	NaN						✔			✔					✔
D5	Flagged	no Cells Media	hsa-miR-141-3p	Unknown	37.0037	NaN	69.6	Auto Tm	NaN									✔
D6	Flagged	no Cells Media	hsa-miR-342-3p	Unknown	36.9013	NaN	70.1	Auto Tm	NaN									✔
D7	Flagged	no Cells Media	hsa-miR-668-3p	Unknown	Undetermined	NaN	80.6	Auto Tm	NaN						✔
D8	Flagged	no Cells Media	hsa-miR-934	Unknown	37.3034	NaN	72.4	Auto Tm	NaN						✔			✔
D9	Flagged	no Cells Media	hsa-miR-101-3p	Unknown	36.5237	NaN	72.9	Auto Tm	NaN						✔			✔
D10	Flagged	no Cells Media	hsa-miR-539-5p	Unknown	33.4742	NaN	74.2	Auto Tm	NaN						✔			✔
D11	Flagged	no Cells Media	hsa-miR-331-3p	Unknown	36.9804	NaN	70.6	Auto Tm	NaN									✔
D12	Flagged	no Cells Media	hsa-miR-499a-5p	Unknown	10.0725	NaN	71.9	Auto Tm	NaN						✔			✔
D13	Flagged	no Cells Media	hsa-miR-196a-5p	Unknown	Undetermined	NaN	70.3	Auto Tm	NaN						✔			✔		✔		✔
D14	Flagged	no Cells Media	hsa-miR-888-5p	Unknown	16.1359	NaN	67.9	Auto Tm	NaN						✔			✔
D15	Flagged	no Cells Media	hsa-miR-330-3p	Unknown	Undetermined	NaN	73.4	Auto Tm	NaN						✔
D16	Flagged	no Cells Media	hsa-miR-570-3p	Unknown	37.1033	NaN	70.5	Auto Tm	NaN						✔
D17	Flagged	no Cells Media	hsa-miR-518c-3p	Unknown	Undetermined	NaN	70.2	Auto Tm	NaN						✔			✔				✔
D18	Flagged	no Cells Media	hsa-miR-200a-3p	Unknown	Undetermined	NaN	72.1	Auto Tm	NaN						✔							✔
D19	Flagged	no Cells Media	hsa-miR-188-5p	Unknown	5	NaN	73.4	Auto Tm	NaN						✔			✔
D20	Flagged	no Cells Media	hsa-miR-26a-5p	Unknown	35.9018	NaN	70.8	Auto Tm	NaN									✔
D21	Flagged	no Cells Media	hsa-miR-99b-5p	Unknown	36.9285	NaN	69.4	Auto Tm	NaN									✔
D22	Flagged	no Cells Media	hsa-miR-431-5p	Unknown	Undetermined	NaN	75.2	Auto Tm	NaN						✔			✔
D23	Flagged	no Cells Media	hsa-miR-23b-3p	Unknown	34.9242	NaN	70.5	Auto Tm	NaN									✔
D24	Flagged	no Cells Media	hsa-miR-367-3p	Unknown	Undetermined	NaN	71	Auto Tm	NaN						✔					✔		✔
E1	Flagged	no Cells Media	hsa-miR-505-3p	Unknown	12.4551	NaN	89.9	Auto Tm	NaN						✔			✔
E2	Flagged	no Cells Media	hsa-miR-18a-5p	Unknown	Undetermined	NaN	85.5	Auto Tm	NaN						✔			✔		✔		✔
E3	Flagged	no Cells Media	hsa-miR-92a-3p	Unknown	33.9103	NaN	72.2	Auto Tm	NaN									✔
E4	Flagged	no Cells Media	hsa-miR-500a-5p	Unknown	Undetermined	NaN	85.7	Auto Tm	NaN						✔			✔		✔		✔
E5	Flagged	no Cells Media	hsa-miR-887-3p	Unknown	27.9768	NaN	89	Auto Tm	NaN						✔			✔
E6	Flagged	no Cells Media	hsa-miR-491-3p	Unknown	12.8583	NaN	85.2	Auto Tm	NaN						✔			✔
E7	Flagged	no Cells Media	hsa-miR-423-3p	Unknown	35.9224	NaN	71.9	Auto Tm	NaN									✔
E8	Flagged	no Cells Media	hsa-miR-126-3p	Unknown	12.9677	NaN	90.6	Auto Tm	NaN						✔			✔
E9	Flagged	no Cells Media	hsa-miR-421	Unknown	Undetermined	NaN	91.4	Auto Tm	NaN						✔			✔
E10	Flagged	no Cells Media	hsa-miR-376b-3p	Unknown	26.6662	NaN	69	Auto Tm	NaN						✔			✔
E11	Flagged	no Cells Media	hsa-miR-302c-3p	Unknown	34.9887	NaN	63	Auto Tm	NaN						✔			✔
E12	Flagged	no Cells Media	hsa-miR-625-3p	Unknown	Undetermined	NaN	93.1	Auto Tm	NaN						✔			✔		✔		✔
E13	Flagged	no Cells Media	hsa-miR-339-5p	Unknown	37.0852	NaN	72.6	Auto Tm	NaN						✔			✔
E14	Flagged	no Cells Media	hsa-miR-873-5p	Unknown	20.9483	NaN	71.9	Auto Tm	NaN						✔			✔
E15	Flagged	no Cells Media	hsa-miR-323a-3p	Unknown	12.0068	NaN	85.4	Auto Tm	NaN						✔			✔
E16	Flagged	no Cells Media	hsa-miR-181d-5p	Unknown	26.0727	NaN	89.2	Auto Tm	NaN						✔
E17	Flagged	no Cells Media	hsa-miR-125a-5p	Unknown	34.9456	NaN	69.5	Auto Tm	NaN									✔
E18	Flagged	no Cells Media	hsa-miR-129-5p	Unknown	25.9669	NaN	71.3	Auto Tm	NaN						✔			✔
E19	Flagged	no Cells Media	hsa-miR-492	Unknown	25.7409	NaN	88.3	Auto Tm	NaN						✔
E20	Flagged	no Cells Media	hsa-miR-20a-5p	Unknown	36.9881	NaN	71.3	Auto Tm	NaN									✔
E21	Flagged	no Cells Media	hsa-miR-374b-5p	Unknown	Undetermined	NaN	67.9	Auto Tm	NaN						✔			✔
E22	Flagged	no Cells Media	hsa-miR-302d-3p	Unknown	Undetermined	NaN	78.6	Auto Tm	NaN						✔			✔		✔		✔
E23	Flagged	no Cells Media	hsa-miR-346	Unknown	10.7829	NaN	71.8	Auto Tm	NaN						✔
E24	Flagged	no Cells Media	hsa-miR-151a-3p	Unknown	36.9914	NaN	70.5	Auto Tm	NaN									✔
F1	Flagged	no Cells Media	hsa-miR-493-3p	Unknown	Undetermined	NaN	93.2	Auto Tm	NaN						✔			✔
F2	Flagged	no Cells Media	hsa-miR-122-5p	Unknown	Undetermined	NaN	76.7	Auto Tm	NaN						✔			✔
F3	Flagged	no Cells Media	hsa-miR-99a-3p	Unknown	37.0816	NaN	70.1	Auto Tm	NaN						✔			✔
F4	Flagged	no Cells Media	hsa-miR-361-5p	Unknown	36.9369	NaN	71.9	Auto Tm	NaN									✔
F5	Flagged	no Cells Media	hsa-miR-202-3p	Unknown	4.87109	NaN	87.9	Auto Tm	NaN						✔			✔
F6	Flagged	no Cells Media	hsa-miR-125b-5p	Unknown	32.9169	NaN	71.1	Auto Tm	NaN									✔
F7	Flagged	no Cells Media	hsa-miR-503-5p	Unknown	37.0824	NaN	71.4	Auto Tm	NaN						✔			✔
F8	Flagged	no Cells Media	hsa-miR-204-5p	Unknown	37.0822	NaN	69	Auto Tm	NaN						✔			✔
F9	Flagged	no Cells Media	hsa-miR-30d-5p	Unknown	36.9368	NaN	72.4	Auto Tm	NaN									✔
F10	Flagged	no Cells Media	hsa-miR-301a-3p	Unknown	10.3157	NaN	87.9	Auto Tm	NaN						✔			✔
F11	Flagged	no Cells Media	hsa-miR-362-5p	Unknown	4.92023	NaN	83.3	Auto Tm	NaN						✔			✔
F12	Flagged	no Cells Media	hsa-miR-30b-3p	Unknown	6.61107	NaN	85.1	Auto Tm	NaN						✔			✔
F13	Flagged	no Cells Media	hsa-miR-654-5p	Unknown	36.9996	NaN	71.6	Auto Tm	NaN						✔			✔
F14	Flagged	no Cells Media	hsa-miR-545-3p	Unknown	37.0634	NaN	71.1	Auto Tm	NaN						✔			✔
F15	Flagged	no Cells Media	hsa-miR-29b-2-5p	Unknown	5	NaN	88.9	Auto Tm	NaN						✔			✔
F16	Flagged	no Cells Media	hsa-miR-491-5p	Unknown	37.0023	NaN	70.8	Auto Tm	NaN									✔
F17	Flagged	no Cells Media	hsa-miR-92b-3p	Unknown	36.9454	NaN	73.4	Auto Tm	NaN									✔
F18	Flagged	no Cells Media	hsa-miR-665	Unknown	38	NaN	81.1	Auto Tm	NaN						✔			✔
F19	Flagged	no Cells Media	hsa-miR-506-3p	Unknown	Undetermined	NaN	83.7	Auto Tm	NaN						✔			✔					✔
F20	Flagged	no Cells Media	hsa-miR-363-3p	Unknown	5.08293	NaN	72.3	Auto Tm	NaN						✔			✔
F21	Flagged	no Cells Media	hsa-miR-132-3p	Unknown	36.9096	NaN	70.7	Auto Tm	NaN									✔
F22	Flagged	no Cells Media	hsa-miR-651-5p	Unknown	10.4554	NaN	85	Auto Tm	NaN						✔			✔
F23	Flagged	no Cells Media	hsa-miR-628-3p	Unknown	36.991	NaN	70.7	Auto Tm	NaN									✔
F24	Flagged	no Cells Media	hsa-miR-432-5p	Unknown	37.0097	NaN	71.5	Auto Tm	NaN									✔
G1	Flagged	no Cells Media	hsa-miR-154-3p	Unknown	Undetermined	NaN	79.9	Auto Tm	NaN						✔			✔		✔		✔
G2	Flagged	no Cells Media	hsa-miR-27a-3p	Unknown	34.9108	NaN	70.6	Auto Tm	NaN									✔
G3	Flagged	no Cells Media	hsa-miR-376c-3p	Unknown	36.9319	NaN	69.3	Auto Tm	NaN									✔
G4	Flagged	no Cells Media	hsa-miR-940	Unknown	35.9627	NaN	75.1	Auto Tm	NaN									✔
G5	Flagged	no Cells Media	hsa-miR-22-5p	Unknown	Undetermined	NaN	75.4	Auto Tm	NaN						✔			✔		✔		✔
G6	Flagged	no Cells Media	hsa-miR-224-5p	Unknown	Undetermined	NaN	70.1	Auto Tm	NaN						✔			✔					✔
G7	Flagged	no Cells Media	hsa-miR-885-5p	Unknown	Undetermined	NaN	75.1	Auto Tm	NaN						✔			✔
G8	Flagged	no Cells Media	hsa-miR-320a	Unknown	34.9068	NaN	72.4	Auto Tm	NaN									✔
G9	Flagged	no Cells Media	hsa-miR-18b-5p	Unknown	Undetermined	NaN	62	Auto Tm	NaN						✔			✔		✔		✔
G10	Flagged	no Cells Media	hsa-miR-187-3p	Unknown	10.1184	NaN	70.6	Auto Tm	NaN						✔			✔
G11	Flagged	no Cells Media	hsa-miR-516b-5p	Unknown	3.28795	NaN	80.6	Auto Tm	NaN						✔			✔
G12	Flagged	no Cells Media	hsa-miR-302c-5p	Unknown	24.2333	NaN	66.1	Auto Tm	NaN						✔			✔
G13	Flagged	no Cells Media	hsa-miR-548b-3p	Unknown	Undetermined	NaN	61.9	Auto Tm	NaN						✔			✔		✔		✔
G14	Flagged	no Cells Media	hsa-miR-186-5p	Unknown	36.9534	NaN	69.8	Auto Tm	NaN									✔
G15	Flagged	no Cells Media	hsa-miR-199a-5p	Unknown	35.923	NaN	68.9	Auto Tm	NaN									✔
G16	Flagged	no Cells Media	hsa-miR-155-5p	Unknown	Undetermined	NaN	71.6	Auto Tm	NaN						✔			✔					✔
G17	Flagged	no Cells Media	hsa-miR-107	Unknown	37.0264	NaN	69.5	Auto Tm	NaN						✔			✔
G18	Flagged	no Cells Media	hsa-miR-302b-3p	Unknown	Undetermined	NaN	74.7	Auto Tm	NaN						✔			✔
G19	Flagged	no Cells Media	hsa-miR-662	Unknown	Undetermined	NaN	61.9	Auto Tm	NaN						✔			✔		✔		✔
G20	Flagged	no Cells Media	hsa-miR-519d-3p	Unknown	15.3969	NaN	84.8	Auto Tm	NaN						✔			✔
G21	Flagged	no Cells Media	hsa-miR-485-3p	Unknown	37.0239	NaN	70	Auto Tm	NaN									✔
G22	Flagged	no Cells Media	hsa-miR-200b-3p	Unknown	8.72145	NaN	70.5	Auto Tm	NaN						✔			✔
G23	Flagged	no Cells Media	hsa-miR-337-3p	Unknown	18.0331	NaN	70.7	Auto Tm	NaN						✔			✔
G24	Flagged	no Cells Media	hsa-miR-494-3p	Unknown	37.145	NaN	71.5	Auto Tm	NaN						✔			✔
H1	Flagged	no Cells Media	hsa-miR-371a-3p	Unknown	28.0631	NaN	71.7	Auto Tm	NaN						✔			✔
H2	Flagged	no Cells Media	hsa-miR-637	Unknown	28.8099	NaN	70.9	Auto Tm	NaN						✔			✔
H3	Flagged	no Cells Media	hsa-miR-144-3p	Unknown	10.9231	NaN	68.8	Auto Tm	NaN						✔			✔
H4	Flagged	no Cells Media	hsa-miR-16-1-3p	Unknown	37.0283	NaN	71.4	Auto Tm	NaN						✔			✔
H5	Flagged	no Cells Media	hsa-miR-631	Unknown	28.1166	NaN	71.9	Auto Tm	NaN						✔			✔
H6	Flagged	no Cells Media	hsa-miR-34c-5p	Unknown	Undetermined	NaN	93.1	Auto Tm	NaN						✔			✔		✔		✔
H7	Flagged	no Cells Media	hsa-miR-211-5p	Unknown	Undetermined	NaN	74	Auto Tm	NaN						✔			✔		✔		✔
H8	Flagged	no Cells Media	hsa-miR-454-3p	Unknown	Undetermined	NaN	72.2	Auto Tm	NaN						✔			✔		✔		✔
H9	Flagged	no Cells Media	hsa-let-7f-5p	Unknown	37.1405	NaN	69.5	Auto Tm	NaN						✔			✔
H10	Flagged	no Cells Media	hsa-miR-30e-5p	Unknown	Undetermined	NaN	71.9	Auto Tm	NaN						✔			✔
H11	Flagged	no Cells Media	hsa-miR-34a-5p	Unknown	35.8981	NaN	74	Auto Tm	NaN									✔
H12	Flagged	no Cells Media	hsa-miR-663a	Unknown	36.9556	NaN	76.3	Auto Tm	NaN									✔
H13	Flagged	no Cells Media	hsa-miR-518e-3p	Unknown	Undetermined	NaN	72.1	Auto Tm	NaN						✔			✔		✔		✔
H14	Flagged	no Cells Media	hsa-miR-29b-3p	Unknown	36.4923	NaN	71.1	Auto Tm	NaN						✔			✔
H15	Flagged	no Cells Media	hsa-miR-658	Unknown	Undetermined	NaN	71.1	Auto Tm	NaN						✔			✔		✔		✔
H16	Flagged	no Cells Media	hsa-miR-572	Unknown	Undetermined	NaN	89.2	Auto Tm	NaN						✔			✔		✔		✔
H17	Flagged	no Cells Media	hsa-miR-802	Unknown	Undetermined	NaN	72.1	Auto Tm	NaN						✔			✔
H18	Flagged	no Cells Media	hsa-miR-521	Unknown	Undetermined	NaN	88.3	Auto Tm	NaN						✔			✔		✔		✔
H19	Flagged	no Cells Media	hsa-miR-433-3p	Unknown	36.985	NaN	72.1	Auto Tm	NaN									✔
H20	Flagged	no Cells Media	hsa-miR-660-5p	Unknown	Undetermined	NaN	79.2	Auto Tm	NaN						✔			✔
H21	Flagged	no Cells Media	hsa-let-7c-5p	Unknown	36.9822	NaN	69.7	Auto Tm	NaN									✔
H22	Flagged	no Cells Media	hsa-miR-28-5p	Unknown	36.9895	NaN	70	Auto Tm	NaN									✔
H23	Flagged	no Cells Media	hsa-miR-324-5p	Unknown	17.3232	NaN	72.6	Auto Tm	NaN						✔			✔
H24	Flagged	no Cells Media	hsa-miR-219a-5p	Unknown	Undetermined	NaN	82.4	Auto Tm	NaN						✔							✔
I1	Flagged	no Cells Media	hsa-miR-19b-3p	Unknown	34.9048	NaN	69.1	Auto Tm	NaN									✔
I2	Flagged	no Cells Media	hsa-miR-526b-5p	Unknown	Undetermined	NaN	69.9	Auto Tm	NaN						✔			✔
I3	Flagged	no Cells Media	hsa-miR-215-5p	Unknown	Undetermined	NaN	69.6	Auto Tm	NaN						✔			✔					✔
I4	Flagged	no Cells Media	hsa-miR-30b-5p	Unknown	36.9992	NaN	69.3	Auto Tm	NaN									✔
I5	Flagged	no Cells Media	hsa-miR-184	Unknown	Undetermined	NaN	70.3	Auto Tm	NaN						✔			✔		✔		✔
I6	Flagged	no Cells Media	hsa-miR-422a	Unknown	Undetermined	NaN	69.8	Auto Tm	NaN						✔			✔
I7	Flagged	no Cells Media	hsa-miR-199a-3p	Unknown	34.9443	NaN	69.8	Auto Tm	NaN									✔
I8	Flagged	no Cells Media	hsa-miR-335-5p	Unknown	37.0606	NaN	71.1	Auto Tm	NaN						✔			✔
I9	Flagged	no Cells Media	hsa-miR-519a-3p	Unknown	Undetermined	NaN	71.1	Auto Tm	NaN						✔			✔		✔		✔
I10	Flagged	no Cells Media	hsa-miR-21-5p	Unknown	31.922	NaN	69.5	Auto Tm	NaN									✔
I11	Flagged	no Cells Media	hsa-miR-129-2-3p	Unknown	Undetermined	NaN	70.6	Auto Tm	NaN						✔			✔					✔
I12	Flagged	no Cells Media	hsa-miR-26b-5p	Unknown	36.9815	NaN	69.8	Auto Tm	NaN									✔
I13	Flagged	no Cells Media	hsa-miR-214-3p	Unknown	33.91	NaN	72.1	Auto Tm	NaN									✔
I14	Flagged	no Cells Media	hsa-miR-32-5p	Unknown	Undetermined	NaN	66.9	Auto Tm	NaN						✔			✔					✔
I15	Flagged	no Cells Media	hsa-miR-324-3p	Unknown	Undetermined	NaN	61.9	Auto Tm	NaN						✔			✔		✔		✔
I16	Flagged	no Cells Media	hsa-miR-488-3p	Unknown	Undetermined	NaN	67.6	Auto Tm	NaN						✔			✔		✔		✔
I17	Flagged	no Cells Media	hsa-miR-371a-5p	Unknown	Undetermined	NaN	87	Auto Tm	NaN						✔			✔
I18	Flagged	no Cells Media	hsa-miR-455-5p	Unknown	Undetermined	NaN	86.4	Auto Tm	NaN						✔			✔		✔		✔
I19	Flagged	no Cells Media	hsa-miR-891a-5p	Unknown	5	NaN	70.8	Auto Tm	NaN						✔			✔
I20	Flagged	no Cells Media	hsa-miR-549a	Unknown	Undetermined	NaN	88.9	Auto Tm	NaN						✔			✔		✔		✔
I21	Flagged	no Cells Media	hsa-miR-205-5p	Unknown	Undetermined	NaN	66.8	Auto Tm	NaN						✔			✔					✔
I22	Flagged	no Cells Media	hsa-miR-518b	Unknown	Undetermined	NaN	70.7	Auto Tm	NaN						✔			✔		✔		✔
I23	Flagged	no Cells Media	hsa-miR-19a-3p	Unknown	35.9185	NaN	69.4	Auto Tm	NaN									✔
I24	Flagged	no Cells Media	hsa-miR-150-5p	Unknown	Undetermined	NaN	86.4	Auto Tm	NaN						✔			✔		✔		✔
J1	Flagged	no Cells Media	hsa-miR-15a-5p	Unknown	37.0532	NaN	70.1	Auto Tm	NaN						✔			✔
J2	Flagged	no Cells Media	hsa-let-7d-3p	Unknown	36.9193	NaN	69.3	Auto Tm	NaN									✔
J3	Flagged	no Cells Media	hsa-miR-608	Unknown	Undetermined	NaN	92.9	Auto Tm	NaN						✔			✔		✔		✔
J4	Flagged	no Cells Media	hsa-miR-671-5p	Unknown	Undetermined	NaN	68.8	Auto Tm	NaN						✔			✔		✔		✔
J5	Flagged	no Cells Media	hsa-miR-497-5p	Unknown	29.0561	NaN	65.1	Auto Tm	NaN						✔			✔
J6	Flagged	no Cells Media	hsa-miR-877-5p	Unknown	38	NaN	70.3	Auto Tm	NaN						✔			✔
J7	Flagged	no Cells Media	hsa-miR-187-5p	Unknown	38	NaN	68.2	Auto Tm	NaN						✔			✔
J8	Flagged	no Cells Media	hsa-miR-10b-5p	Unknown	35.9141	NaN	70.6	Auto Tm	NaN									✔
J9	Flagged	no Cells Media	hsa-let-7i-5p	Unknown	36.935	NaN	69.5	Auto Tm	NaN						✔			✔
J10	Flagged	no Cells Media	hsa-miR-202-5p	Unknown	Undetermined	NaN	68.7	Auto Tm	NaN						✔			✔				✔
J11	Flagged	no Cells Media	hsa-miR-652-3p	Unknown	Undetermined	NaN	67.9	Auto Tm	NaN						✔			✔
J12	Flagged	no Cells Media	hsa-miR-126-5p	Unknown	Undetermined	NaN	69.8	Auto Tm	NaN						✔			✔				✔
J13	Flagged	no Cells Media	hsa-miR-30e-3p	Unknown	11.8674	NaN	68.2	Auto Tm	NaN						✔			✔
J14	Flagged	no Cells Media	hsa-miR-181c-5p	Unknown	11.9876	NaN	93.3	Auto Tm	NaN						✔			✔
J15	Flagged	no Cells Media	hsa-miR-9-3p	Unknown	12.1556	NaN	81.4	Auto Tm	NaN						✔			✔
J16	Flagged	no Cells Media	hsa-miR-548c-3p	Unknown	12.0188	NaN	69.2	Auto Tm	NaN						✔			✔
J17	Flagged	no Cells Media	hsa-miR-152-3p	Unknown	36.9145	NaN	70	Auto Tm	NaN									✔
J18	Flagged	no Cells Media	hsa-miR-93-5p	Unknown	37.0488	NaN	72.1	Auto Tm	NaN						✔			✔
J19	Flagged	no Cells Media	hsa-miR-365a-3p	Unknown	36.9965	NaN	69.7	Auto Tm	NaN									✔
J20	Flagged	no Cells Media	hsa-miR-29c-3p	Unknown	36.9307	NaN	70.2	Auto Tm	NaN									✔
J21	Flagged	no Cells Media	hsa-miR-372-3p	Unknown	Undetermined	NaN	60	Auto Tm	NaN						✔							✔
J22	Flagged	no Cells Media	hsa-miR-133a-3p	Unknown	36.9627	NaN	71.3	Auto Tm	NaN									✔
J23	Flagged	no Cells Media	hsa-miR-124-3p	Unknown	37.0321	NaN	69.4	Auto Tm	NaN						✔			✔
J24	Flagged	no Cells Media	hsa-miR-190a-5p	Unknown	Undetermined	NaN	82.4	Auto Tm	NaN						✔			✔
K1	Flagged	no Cells Media	hsa-miR-302a-3p	Unknown	Undetermined	NaN	67.7	Auto Tm	NaN						✔			✔				✔
K2	Flagged	no Cells Media	hsa-miR-595	Unknown	17.1279	NaN	77.8	Auto Tm	NaN						✔			✔
K3	Flagged	no Cells Media	hsa-miR-602	Unknown	22.7448	NaN	78.8	Auto Tm	NaN						✔
K4	Flagged	no Cells Media	hsa-miR-223-3p	Unknown	36.9749	NaN	69.6	Auto Tm	NaN									✔
K5	Flagged	no Cells Media	hsa-miR-627-5p	Unknown	Undetermined	NaN	91.5	Auto Tm	NaN						✔			✔		✔		✔
K6	Flagged	no Cells Media	hsa-miR-34b-3p	Unknown	Undetermined	NaN	91.7	Auto Tm	NaN						✔			✔				✔
K7	Flagged	no Cells Media	hsa-miR-410-3p	Unknown	37.1175	NaN	69.8	Auto Tm	NaN						✔
K8	Flagged	no Cells Media	hsa-miR-17-5p	Unknown	36.9573	NaN	71.6	Auto Tm	NaN									✔
K9	Flagged	no Cells Media	hsa-miR-376a-3p	Unknown	36.9216	NaN	69.8	Auto Tm	NaN									✔
K10	Flagged	no Cells Media	hsa-miR-514a-3p	Unknown	18.5649	NaN	73.7	Auto Tm	NaN						✔			✔
K11	Flagged	no Cells Media	hsa-miR-512-5p	Unknown	Undetermined	NaN	62	Auto Tm	NaN						✔			✔		✔		✔
K12	Flagged	no Cells Media	hsa-miR-449a	Unknown	17.7576	NaN	92.8	Auto Tm	NaN						✔
K13	Flagged	no Cells Media	hsa-miR-498	Unknown	Undetermined	NaN	86.2	Auto Tm	NaN						✔			✔		✔		✔
K14	Flagged	no Cells Media	hsa-miR-148b-3p	Unknown	22.9392	NaN	60.1	Auto Tm	NaN						✔			✔
K15	Flagged	no Cells Media	hsa-miR-127-3p	Unknown	35.9039	NaN	70.3	Auto Tm	NaN									✔
K16	Flagged	no Cells Media	hsa-miR-598-3p	Unknown	37.0467	NaN	69.8	Auto Tm	NaN						✔			✔
K17	Flagged	no Cells Media	hsa-miR-96-5p	Unknown	23.1041	NaN	73.4	Auto Tm	NaN						✔			✔
K18	Passed	no Cells Media	hsa-let-7d-5p	Unknown	36.9356	NaN	68.7	Auto Tm	NaN
K19	Flagged	no Cells Media	hsa-miR-135b-5p	Unknown	Undetermined	NaN	93	Auto Tm	NaN						✔			✔				✔
K20	Flagged	no Cells Media	hsa-miR-495-3p	Unknown	17.9897	NaN	89.1	Auto Tm	NaN						✔			✔
K21	Flagged	no Cells Media	hsa-miR-299-5p	Unknown	17.0828	NaN	93.3	Auto Tm	NaN						✔			✔
K22	Flagged	no Cells Media	hsa-miR-34c-3p	Unknown	37.0958	NaN	78.1	Auto Tm	NaN						✔			✔
K23	Flagged	no Cells Media	hsa-miR-596	Unknown	Undetermined	NaN	66	Auto Tm	NaN						✔			✔
K24	Flagged	no Cells Media	hsa-miR-744-5p	Unknown	17.8383	NaN	72	Auto Tm	NaN						✔			✔
L1	Flagged	no Cells Media	hsa-miR-145-5p	Unknown	30.9091	NaN	68.5	Auto Tm	NaN									✔
L2	Flagged	no Cells Media	hsa-miR-622	Unknown	Undetermined	NaN	77.8	Auto Tm	NaN						✔			✔					✔
L3	Flagged	no Cells Media	hsa-miR-516a-5p	Unknown	Undetermined	NaN	89.6	Auto Tm	NaN						✔
L4	Passed	no Cells Media	hsa-let-7a-5p	Unknown	35.9323	NaN	68.5	Auto Tm	NaN
L5	Flagged	no Cells Media	hsa-miR-96-3p	Unknown	6.11201	NaN	72.5	Auto Tm	NaN						✔			✔
L6	Flagged	no Cells Media	hsa-miR-185-3p	Unknown	10.1615	NaN	60.2	Auto Tm	NaN						✔
L7	Flagged	no Cells Media	hsa-miR-615-3p	Unknown	37.0519	NaN	70.3	Auto Tm	NaN						✔			✔
L8	Flagged	no Cells Media	hsa-miR-128-3p	Unknown	5.85791	NaN	72.7	Auto Tm	NaN						✔			✔
L9	Flagged	no Cells Media	hsa-miR-766-3p	Unknown	5.47704	NaN	85.2	Auto Tm	NaN						✔
L10	Flagged	no Cells Media	hsa-miR-206	Unknown	35.0822	NaN	85.1	Auto Tm	NaN						✔			✔
L11	Flagged	no Cells Media	hsa-miR-298	Unknown	25.2962	NaN	72.9	Auto Tm	NaN						✔			✔
L12	Flagged	no Cells Media	hsa-miR-193a-5p	Unknown	36.9981	NaN	71.1	Auto Tm	NaN									✔
L13	Flagged	no Cells Media	hsa-miR-449b-5p	Unknown	28.3633	NaN	70.5	Auto Tm	NaN						✔			✔
L14	Flagged	no Cells Media	hsa-miR-520d-5p	Unknown	21.8563	NaN	85.4	Auto Tm	NaN						✔			✔
L15	Flagged	no Cells Media	hsa-miR-192-5p	Unknown	Undetermined	NaN	91.6	Auto Tm	NaN						✔			✔				✔	✔
L16	Flagged	no Cells Media	hsa-miR-29a-3p	Unknown	35.9266	NaN	70	Auto Tm	NaN									✔
L17	Flagged	no Cells Media	hsa-miR-18a-3p	Unknown	36.8968	NaN	73.9	Auto Tm	NaN						✔			✔
L18	Flagged	no Cells Media	hsa-miR-383-5p	Unknown	Undetermined	NaN	91.3	Auto Tm	NaN						✔			✔				✔
L19	Flagged	no Cells Media	hsa-miR-9-5p	Unknown	Undetermined	34.6591	69.7	Auto Tm	NaN						✔			✔
L20	Flagged	no Cells Media	hsa-miR-142-5p	Unknown	Undetermined	NaN	60	Auto Tm	NaN						✔			✔
L21	Flagged	no Cells Media	hsa-miR-363-5p	Unknown	Undetermined	NaN	91.3	Auto Tm	NaN						✔
L22	Flagged	no Cells Media	hsa-miR-147b	Unknown	23.6764	NaN	73.4	Auto Tm	NaN						✔
L23	Passed	no Cells Media	hsa-miR-197-3p	Unknown	35.9189	NaN	68.9	Auto Tm	NaN
L24	Flagged	no Cells Media	hsa-miR-597-5p	Unknown	36.0735	NaN	90.7	Auto Tm	NaN						✔			✔
M1	Flagged	no Cells Media	hsa-miR-326	Unknown	37.1564	NaN	69.6	Auto Tm	NaN						✔			✔
M2	Flagged	no Cells Media	hsa-miR-15b-5p	Unknown	36.9584	NaN	68.8	Auto Tm	NaN									✔
M3	Flagged	no Cells Media	hsa-miR-105-5p	Unknown	5.97395	NaN	92.6	Auto Tm	NaN						✔			✔
M4	Flagged	no Cells Media	hsa-miR-196b-5p	Unknown	37.0251	NaN	69.6	Auto Tm	NaN						✔
M5	Flagged	no Cells Media	hsa-miR-296-5p	Unknown	20.0808	NaN	69.8	Auto Tm	NaN						✔			✔
M6	Flagged	no Cells Media	hsa-miR-20b-5p	Unknown	16.8392	NaN	67.5	Auto Tm	NaN						✔			✔
M7	Flagged	no Cells Media	hsa-miR-147a	Unknown	Undetermined	NaN	89.2	Auto Tm	NaN						✔			✔		✔		✔
M8	Flagged	no Cells Media	hsa-miR-198	Unknown	17.9782	NaN	71.4	Auto Tm	NaN						✔			✔
M9	Flagged	no Cells Media	hsa-miR-375	Unknown	21.1531	NaN	87.6	Auto Tm	NaN						✔
M10	Flagged	no Cells Media	hsa-miR-517a-3p	Unknown	26.1542	NaN	84.9	Auto Tm	NaN						✔
M11	Flagged	no Cells Media	hsa-miR-361-3p	Unknown	24.4187	NaN	89.2	Auto Tm	NaN						✔
M12	Flagged	no Cells Media	hsa-miR-21-3p	Unknown	36.9445	NaN	90.3	Auto Tm	NaN						✔
M13	Passed	no Cells Media	hsa-miR-373-3p	Unknown	37.004	NaN	73.2	Auto Tm	NaN
M14	Flagged	no Cells Media	hsa-miR-518f-3p	Unknown	Undetermined	NaN	88.9	Auto Tm	NaN						✔			✔
M15	Passed	no Cells Media	hsa-miR-222-3p	Unknown	35.9309	NaN	68.9	Auto Tm	NaN
M16	Flagged	no Cells Media	hsa-miR-617	Unknown	35.094	NaN	70	Auto Tm	NaN						✔			✔
M17	Flagged	no Cells Media	hsa-miR-154-5p	Unknown	13.039	NaN	77.4	Auto Tm	NaN						✔			✔
M18	Flagged	no Cells Media	hsa-miR-708-5p	Unknown	37.133	34.6591	71	Auto Tm	NaN						✔
M19	Passed	no Cells Media	hsa-let-7b-5p	Unknown	32.1852	34.6591	70	Auto Tm	NaN
M20	Flagged	no Cells Media	hsa-miR-95-3p	Unknown	Undetermined	NaN	62.2	Auto Tm	NaN						✔			✔				✔
M21	Flagged	no Cells Media	hsa-miR-517c-3p	Unknown	24.9487	NaN	60	Auto Tm	NaN						✔
M22	Passed	no Cells Media	hsa-miR-151a-5p	Unknown	36.9381	NaN	69.2	Auto Tm	NaN
M23	Flagged	no Cells Media	hsa-miR-502-5p	Unknown	37.1148	NaN	68.9	Auto Tm	NaN						✔
M24	Flagged	no Cells Media	hsa-miR-345-5p	Unknown	37.0469	NaN	71.7	Auto Tm	NaN						✔
N1	Flagged	no Cells Media	hsa-miR-509-3p	Unknown	22.062	NaN	85.5	Auto Tm	NaN						✔
N2	Flagged	no Cells Media	hsa-miR-134-5p	Unknown	38	NaN	68.3	Auto Tm	NaN						✔
N3	Flagged	no Cells Media	hsa-miR-382-5p	Unknown	Undetermined	NaN	89.3	Auto Tm	NaN						✔
N4	Flagged	no Cells Media	hsa-miR-490-3p	Unknown	36.8859	NaN	71.2	Auto Tm	NaN						✔
N5	Flagged	no Cells Media	hsa-miR-200c-3p	Unknown	37.0608	NaN	69.6	Auto Tm	NaN						✔			✔
N6	Passed	no Cells Media	hsa-miR-30a-5p	Unknown	36.9294	NaN	70.3	Auto Tm	NaN
N7	Passed	no Cells Media	hsa-miR-181b-5p	Unknown	36.9115	NaN	74.3	Auto Tm	NaN
N8	Flagged	no Cells Media	hsa-miR-33a-5p	Unknown	27.127	NaN	89.5	Auto Tm	NaN						✔
N9	Flagged	no Cells Media	hsa-miR-195-5p	Unknown	23.6445	NaN	93.4	Auto Tm	NaN						✔
N10	Flagged	no Cells Media	hsa-miR-874-3p	Unknown	36.9994	NaN	72.2	Auto Tm	NaN						✔			✔
N11	Flagged	no Cells Media	hsa-miR-135a-5p	Unknown	Undetermined	NaN	83	Auto Tm	NaN						✔					✔		✔
N12	Flagged	no Cells Media	hsa-miR-26a-2-3p	Unknown	Undetermined	NaN	60.1	Auto Tm	NaN						✔
N13	Flagged	no Cells Media	hsa-miR-146b-5p	Unknown	37.0563	NaN	71.1	Auto Tm	NaN						✔			✔
N14	Flagged	no Cells Media	hsa-miR-412-3p	Unknown	Undetermined	NaN	93.3	Auto Tm	NaN						✔			✔
N15	Flagged	no Cells Media	hsa-miR-1	Unknown	16.0713	NaN	68.9	Auto Tm	NaN						✔
N16	Flagged	no Cells Media	hsa-miR-299-3p	Unknown	Undetermined	NaN	90	Auto Tm	NaN						✔
N17	Flagged	no Cells Media	hsa-miR-142-3p	Unknown	Undetermined	NaN	89.7	Auto Tm	NaN						✔			✔
N18	Flagged	no Cells Media	hsa-miR-338-3p	Unknown	Undetermined	NaN	60	Auto Tm	NaN						✔								✔
N19	Flagged	no Cells Media	hsa-miR-584-5p	Unknown	35.2659	NaN	60	Auto Tm	NaN						✔
N20	Flagged	no Cells Media	hsa-miR-377-3p	Unknown	Undetermined	NaN	69.2	Auto Tm	NaN						✔							✔
N21	Flagged	no Cells Media	hsa-miR-216a-5p	Unknown	Undetermined	NaN	60	Auto Tm	NaN						✔
N22	Passed	no Cells Media	hsa-miR-424-5p	Unknown	35.9385	NaN	68.6	Auto Tm	NaN
N23	Flagged	no Cells Media	hsa-miR-921	Unknown	6.32606	NaN	77.6	Auto Tm	NaN						✔
N24	Flagged	no Cells Media	hsa-miR-513a-5p	Unknown	23.74	NaN	60	Auto Tm	NaN						✔
O1	Flagged	no Cells Media	hsa-miR-140-3p	Unknown	36.9092	NaN	68.5	Auto Tm	NaN									✔
O2	Flagged	no Cells Media	hsa-miR-181a-5p	Unknown	36.9168	NaN	69.6	Auto Tm	NaN									✔
O3	Flagged	no Cells Media	hsa-miR-10a-5p	Unknown	Undetermined	NaN	68.3	Auto Tm	NaN						✔			✔
O4	Passed	no Cells Media	hsa-miR-106a-5p	Unknown	36.9348	NaN	71.2	Auto Tm	NaN
O5	Flagged	no Cells Media	hsa-miR-182-5p	Unknown	32.2095	NaN	86.6	Auto Tm	NaN						✔			✔
O6	Flagged	no Cells Media	hsa-miR-370-3p	Unknown	25.0694	NaN	70.3	Auto Tm	NaN						✔
O7	Flagged	no Cells Media	hsa-miR-576-5p	Unknown	Undetermined	NaN	74.6	Auto Tm	NaN						✔			✔					✔
O8	Flagged	no Cells Media	hsa-miR-425-3p	Unknown	Undetermined	NaN	86.2	Auto Tm	NaN						✔
O9	Flagged	no Cells Media	hsa-miR-450a-5p	Unknown	Undetermined	NaN	60.1	Auto Tm	NaN						✔			✔
O10	Flagged	no Cells Media	hsa-miR-411-5p	Unknown	Undetermined	NaN	77.4	Auto Tm	NaN						✔
O11	Flagged	no Cells Media	hsa-miR-216b-5p	Unknown	27.144	NaN	60.1	Auto Tm	NaN						✔
O12	Flagged	no Cells Media	hsa-miR-106b-5p	Unknown	37.1562	NaN	70.5	Auto Tm	NaN						✔
O13	Passed	no Cells Media	hsa-miR-22-3p	Unknown	34.9228	NaN	69.5	Auto Tm	NaN
O14	Flagged	no Cells Media	hsa-miR-510-5p	Unknown	21.0185	NaN	85.9	Auto Tm	NaN						✔
O15	Flagged	no Cells Media	hsa-miR-212-3p	Unknown	38	NaN	83	Auto Tm	NaN						✔
O16	Flagged	no Cells Media	hsa-miR-525-5p	Unknown	Undetermined	NaN	60	Auto Tm	NaN						✔			✔		✔		✔
O17	Flagged	no Cells Media	hsa-miR-542-5p	Unknown	36.9827	NaN	69.2	Auto Tm	NaN						✔			✔
O18	Flagged	no Cells Media	hsa-miR-576-3p	Unknown	27.2609	NaN	60	Auto Tm	NaN						✔
O19	Flagged	no Cells Media	hsa-miR-583	Unknown	34.799	NaN	61.9	Auto Tm	NaN						✔			✔
O20	Passed	no Cells Media	hsa-miR-483-3p	Unknown	36.9808	NaN	69.2	Auto Tm	NaN
O21	Flagged	no Cells Media	hsa-miR-582-5p	Unknown	24.2497	NaN	76.8	Auto Tm	NaN						✔			✔
O22	Flagged	no Cells Media	hsa-miR-183-5p	Unknown	35.3952	NaN	68.9	Auto Tm	NaN						✔
O23	Flagged	no Cells Media	hsa-miR-33b-5p	Unknown	Undetermined	NaN	60	Auto Tm	NaN						✔								✔
O24	Flagged	no Cells Media	hsa-miR-193a-3p	Unknown	Undetermined	NaN	92.4	Auto Tm	NaN						✔
P1	Flagged	no Cells Media	hsa-miR-153-3p	Unknown	Undetermined	NaN	85	Auto Tm	NaN						✔			✔
P2	Flagged	no Cells Media	hsa-let-7e-5p	Unknown	37.0509	NaN	68.8	Auto Tm	NaN						✔			✔
P3	Flagged	no Cells Media	hsa-miR-409-3p	Unknown	36.9009	NaN	68.5	Auto Tm	NaN									✔
P4	Flagged	no Cells Media	hsa-miR-100-5p	Unknown	35.935	NaN	69.3	Auto Tm	NaN									✔
P5	Flagged	no Cells Media	hsa-miR-629-5p	Unknown	Undetermined	NaN	85.2	Auto Tm	NaN						✔			✔
P6	Flagged	no Cells Media	hsa-miR-484	Unknown	37.0729	NaN	70.9	Auto Tm	NaN						✔
P7	Flagged	no Cells Media	hsa-miR-429	Unknown	Undetermined	NaN	85.2	Auto Tm	NaN						✔			✔
P8	Flagged	no Cells Media	hsa-miR-30c-2-3p	Unknown	26.0252	NaN	60.2	Auto Tm	NaN						✔			✔
P9	Flagged	no Cells Media	hsa-miR-518a-3p	Unknown	24.7913	NaN	86.5	Auto Tm	NaN						✔
P10	Flagged	no Cells Media	hsa-miR-340-5p	Unknown	12.9798	NaN	86.8	Auto Tm	NaN						✔			✔
P11	Flagged	no Cells Media	hsa-miR-508-3p	Unknown	25.6991	NaN	90	Auto Tm	NaN						✔
P12	Flagged	no Cells Media	hsa-miR-381-3p	Unknown	36.9672	NaN	70.5	Auto Tm	NaN						✔
P13	Flagged	no Cells Media	hsa-miR-148a-3p	Unknown	31.8451	NaN	85.1	Auto Tm	NaN						✔
P14	Flagged	no Cells Media	hsa-miR-146a-5p	Unknown	Undetermined	NaN	89.7	Auto Tm	NaN						✔
P15	Passed	no Cells Media	hsa-miR-139-5p	Unknown	36.9812	NaN	71.1	Auto Tm	NaN
P16	Flagged	no Cells Media	hsa-miR-373-5p	Unknown	23.1647	NaN	82.1	Auto Tm	NaN						✔
P17	Passed	no Cells Media	hsa-miR-149-5p	Unknown	35.9237	NaN	71.3	Auto Tm	NaN
P18	Flagged	no Cells Media	hsa-miR-642a-5p	Unknown	26.0244	NaN	78.7	Auto Tm	NaN						✔
P19	Flagged	no Cells Media	hsa-miR-31-5p	Unknown	37.2238	NaN	70	Auto Tm	NaN						✔
P20	Flagged	no Cells Media	hsa-miR-451a	Unknown	37.0235	NaN	70	Auto Tm	NaN						✔
P21	Flagged	no Cells Media	hsa-miR-620	Unknown	23.92	NaN	86.4	Auto Tm	NaN						✔
P22	Passed	no Cells Media	hsa-miR-27b-3p	Unknown	35.925	NaN	69.4	Auto Tm	NaN
P23	Flagged	no Cells Media	hsa-miR-523-3p	Unknown	12.2312	NaN	86.1	Auto Tm	NaN						✔
P24	Flagged	no Cells Media	hsa-miR-374a-5p	Unknown	37.028	NaN	68.9	Auto Tm	NaN						✔

## Sheet: #2 D3
A1	Passed	no Cells Media	hsa-miR-7-5p	Unknown	36.9211	NaN	68.6	Auto Tm	NaN
A2	Flagged	no Cells Media	hsa-miR-217	Unknown	Undetermined	NaN	86.5	Auto Tm	NaN								✔			✔		✔
A3	Flagged	no Cells Media	hsa-miR-337-5p	Unknown	Undetermined	NaN	67.2	Auto Tm	NaN								✔			✔		✔
A4	Passed	no Cells Media	hsa-miR-328-3p	Unknown	35.9432	NaN	73.3	Auto Tm	NaN
A5	Flagged	no Cells Media	hsa-miR-374b-3p	Unknown	Undetermined	NaN	69.9	Auto Tm	NaN								✔			✔		✔
A6	Passed	no Cells Media	hsa-miR-143-3p	Unknown	32.9057	NaN	69.6	Auto Tm	NaN
A7	Flagged	no Cells Media	hsa-miR-623	Unknown	7.89706	NaN	62	Auto Tm	NaN								✔
A8	Flagged	no Cells Media	hsa-miR-520c-3p	Unknown	Undetermined	NaN	62	Auto Tm	NaN								✔			✔		✔
A9	Flagged	no Cells Media	hsa-miR-557	Unknown	Undetermined	NaN	62	Auto Tm	NaN								✔			✔		✔
A10	Passed	no Cells Media	hsa-miR-218-5p	Unknown	36.9895	NaN	69.8	Auto Tm	NaN
A11	Passed	no Cells Media	hsa-miR-136-5p	Unknown	36.9149	NaN	69.5	Auto Tm	NaN
A12	Flagged	no Cells Media	hsa-miR-127-5p	Unknown	Undetermined	NaN	62	Auto Tm	NaN								✔			✔		✔
A13	Passed	no Cells Media	hsa-miR-140-5p	Unknown	36.9473	NaN	70	Auto Tm	NaN
A14	Passed	no Cells Media	hsa-miR-31-3p	Unknown	37.0838	NaN	71.1	Auto Tm	NaN
A15	Flagged	no Cells Media	hsa-miR-20b-3p	Unknown	Undetermined	NaN	64.3	Auto Tm	NaN								✔			✔		✔
A16	Flagged	no Cells Media	hsa-miR-325	Unknown	Undetermined	NaN	61.9	Auto Tm	NaN								✔			✔		✔
A17	Flagged	no Cells Media	hsa-miR-509-3-5p	Unknown	Undetermined	NaN	64.8	Auto Tm	NaN								✔			✔		✔
A18	Passed	no Cells Media	hsa-miR-210-3p	Unknown	35.93	NaN	74.7	Auto Tm	NaN
A19	Passed	no Cells Media	hsa-miR-199b-5p	Unknown	34.912	NaN	68.9	Auto Tm	NaN
A20	Passed	no Cells Media	hsa-miR-194-5p	Unknown	36.9656	NaN	70	Auto Tm	NaN
A21	Passed	no Cells Media	hsa-let-7g-5p	Unknown	33.9276	NaN	69.4	Auto Tm	NaN
A22	Flagged	no Cells Media	hsa-miR-203a	Unknown	Undetermined	NaN	61.9	Auto Tm	NaN								✔			✔		✔
A23	Flagged	no Cells Media	hsa-miR-181a-3p	Unknown	Undetermined	NaN	61.9	Auto Tm	NaN								✔			✔		✔
A24	Passed	no Cells Media	hsa-miR-137	Unknown	37.1331	NaN	73.9	Auto Tm	NaN
B1	Flagged	no Cells Media	hsa-miR-551b-3p	Unknown	Undetermined	NaN	66.2	Auto Tm	NaN								✔			✔		✔
B2	Flagged	no Cells Media	Blank (H2O)	Unknown	Undetermined	NaN	63.1	Auto Tm	NaN								✔			✔		✔
B3	Flagged	no Cells Media	hsa-miR-524-3p	Unknown	Undetermined	NaN	62	Auto Tm	NaN								✔			✔		✔
B4	Flagged	no Cells Media	UniSp2	Unknown	Undetermined	NaN	62	Auto Tm	NaN								✔			✔		✔
B5	Passed	no Cells Media	hsa-miR-486-5p	Unknown	37.0058	NaN	72.5	Auto Tm	NaN
B6	Flagged	no Cells Media	UniSp4	Unknown	Undetermined	NaN	65.1	Auto Tm	NaN								✔			✔		✔
B7	Flagged	no Cells Media	UniSp3 IPC	Unknown	22.8959	NaN	81	Auto Tm	NaN										✔
B8	Flagged	no Cells Media	UniSp5	Unknown	Undetermined	NaN	62	Auto Tm	NaN								✔			✔		✔
B9	Passed	no Cells Media	hsa-miR-329-3p	Unknown	36.9852	NaN	68.7	Auto Tm	NaN
B10	Passed	no Cells Media	UniSp6	Unknown	22.9362	NaN	72.7	Auto Tm	NaN
B11	Passed	no Cells Media	hsa-miR-487b-3p	Unknown	37.0091	NaN	69.3	Auto Tm	NaN
B12	Flagged	no Cells Media	cel-miR-39-3p	Unknown	Undetermined	NaN	85.8	Auto Tm	NaN								✔			✔		✔
B13	Passed	no Cells Media	hsa-miR-138-5p	Unknown	35.9275	NaN	71.3	Auto Tm	NaN
B14	Passed	no Cells Media	hsa-miR-191-5p	Unknown	31.9102	NaN	70.3	Auto Tm	NaN
B15	Passed	no Cells Media	mmu-miR-378a-3p	Unknown	35.9175	NaN	70.6	Auto Tm	NaN
B16	Passed	no Cells Media	hsa-miR-103a-3p	Unknown	33.9106	NaN	70	Auto Tm	NaN
B17	Flagged	no Cells Media	hsa-miR-890	Unknown	Undetermined	NaN	61.9	Auto Tm	NaN								✔			✔		✔
B18	Passed	no Cells Media	hsa-miR-423-5p	Unknown	34.937	NaN	70.2	Auto Tm	NaN
B19	Passed	no Cells Media	hsa-miR-221-3p	Unknown	30.9205	NaN	68.9	Auto Tm	NaN
B20	Passed	no Cells Media	SNORD38B	Unknown	35.9089	NaN	71.3	Auto Tm	NaN
B21	Flagged	no Cells Media	hsa-miR-301b	Unknown	Undetermined	NaN	61.9	Auto Tm	NaN								✔			✔		✔
B22	Passed	no Cells Media	SNORD49A	Unknown	37.0166	NaN	74.2	Auto Tm	NaN
B23	Flagged	no Cells Media	hsa-miR-550a-5p	Unknown	Undetermined	NaN	61.9	Auto Tm	NaN								✔			✔		✔
B24	Passed	no Cells Media	U6 snRNA	Unknown	37.0044	NaN	79	Auto Tm	NaN
C1	Passed	no Cells Media	hsa-miR-532-5p	Unknown	35.9155	NaN	68.3	Auto Tm	NaN
C2	Passed	no Cells Media	hsa-miR-99a-5p	Unknown	33.9345	NaN	72.8	Auto Tm	NaN
C3	Passed	no Cells Media	hsa-miR-16-5p	Unknown	31.9057	NaN	70.6	Auto Tm	NaN
C4	Passed	no Cells Media	hsa-miR-98-5p	Unknown	37.0418	NaN	69.1	Auto Tm	NaN
C5	Passed	no Cells Media	hsa-miR-185-5p	Unknown	36.9105	NaN	70.1	Auto Tm	NaN
C6	Passed	no Cells Media	hsa-miR-25-3p	Unknown	33.9176	NaN	69.6	Auto Tm	NaN
C7	Flagged	no Cells Media	UniSp3 IPC	Unknown	22.8933	NaN	81	Auto Tm	NaN										✔
C8	Flagged	no Cells Media	UniSp3 IPC	Unknown	22.8875	NaN	81.3	Auto Tm	NaN										✔
C9	Flagged	no Cells Media	hsa-miR-765	Unknown	Undetermined	NaN	65.4	Auto Tm	NaN								✔			✔		✔
C10	Passed	no Cells Media	hsa-miR-24-3p	Unknown	28.919	NaN	74.8	Auto Tm	NaN
C11	Passed	no Cells Media	hsa-miR-369-5p	Unknown	36.9977	NaN	69.8	Auto Tm	NaN
C12	Passed	no Cells Media	hsa-miR-425-5p	Unknown	35.9162	NaN	70.1	Auto Tm	NaN
C13	Passed	no Cells Media	hsa-miR-590-5p	Unknown	37.0254	NaN	69.5	Auto Tm	NaN
C14	Flagged	no Cells Media	hsa-miR-760	Unknown	Undetermined	NaN	71.6	Auto Tm	NaN								✔			✔		✔
C15	Passed	no Cells Media	hsa-miR-574-3p	Unknown	32.9285	NaN	71.6	Auto Tm	NaN
C16	Passed	no Cells Media	hsa-miR-130b-3p	Unknown	35.9248	NaN	70	Auto Tm	NaN
C17	Passed	no Cells Media	hsa-miR-30c-5p	Unknown	33.9328	NaN	70.3	Auto Tm	NaN
C18	Passed	no Cells Media	hsa-miR-133b	Unknown	37.0853	NaN	71.1	Auto Tm	NaN
C19	Flagged	no Cells Media	hsa-miR-524-5p	Unknown	Undetermined	NaN	63.7	Auto Tm	NaN								✔			✔		✔
C20	Passed	no Cells Media	hsa-miR-23a-3p	Unknown	29.9286	NaN	70.8	Auto Tm	NaN
C21	Passed	no Cells Media	hsa-miR-193b-3p	Unknown	32.9153	NaN	70.5	Auto Tm	NaN
C22	Flagged	no Cells Media	hsa-miR-501-5p	Unknown	Undetermined	NaN	63.4	Auto Tm	NaN								✔			✔		✔
C23	Flagged	no Cells Media	hsa-miR-518c-5p	Unknown	37.1599	NaN	70	Auto Tm	NaN								✔
C24	Passed	no Cells Media	hsa-miR-130a-3p	Unknown	32.9172	NaN	69.7	Auto Tm	NaN
D1	Flagged	no Cells Media	hsa-miR-933	Unknown	Undetermined	NaN	67.5	Auto Tm	NaN								✔			✔		✔
D2	Passed	no Cells Media	hsa-miR-379-5p	Unknown	37.0385	NaN	69.6	Auto Tm	NaN
D3	Passed	no Cells Media	hsa-miR-452-5p	Unknown	37.0363	NaN	69.6	Auto Tm	NaN
D4	Passed	no Cells Media	hsa-miR-589-5p	Unknown	37.1455	NaN	69.3	Auto Tm	NaN
D5	Flagged	no Cells Media	hsa-miR-141-3p	Unknown	Undetermined	NaN	70.6	Auto Tm	NaN								✔			✔		✔
D6	Passed	no Cells Media	hsa-miR-342-3p	Unknown	33.9104	NaN	70.1	Auto Tm	NaN
D7	Flagged	no Cells Media	hsa-miR-668-3p	Unknown	Undetermined	NaN	81	Auto Tm	NaN								✔			✔		✔
D8	Flagged	no Cells Media	hsa-miR-934	Unknown	37.246	NaN	72.4	Auto Tm	NaN								✔
D9	Passed	no Cells Media	hsa-miR-101-3p	Unknown	36.9353	NaN	70.9	Auto Tm	NaN
D10	Passed	no Cells Media	hsa-miR-539-5p	Unknown	37.052	NaN	69.3	Auto Tm	NaN
D11	Passed	no Cells Media	hsa-miR-331-3p	Unknown	35.9303	NaN	70.6	Auto Tm	NaN
D12	Flagged	no Cells Media	hsa-miR-499a-5p	Unknown	Undetermined	NaN	68.5	Auto Tm	NaN								✔			✔		✔
D13	Passed	no Cells Media	hsa-miR-196a-5p	Unknown	37.0816	NaN	69.5	Auto Tm	NaN
D14	Flagged	no Cells Media	hsa-miR-888-5p	Unknown	Undetermined	NaN	64.3	Auto Tm	NaN								✔			✔		✔
D15	Flagged	no Cells Media	hsa-miR-330-3p	Unknown	Undetermined	NaN	62.4	Auto Tm	NaN								✔			✔		✔
D16	Flagged	no Cells Media	hsa-miR-570-3p	Unknown	Undetermined	NaN	68.2	Auto Tm	NaN								✔			✔		✔
D17	Flagged	no Cells Media	hsa-miR-518c-3p	Unknown	Undetermined	NaN	70	Auto Tm	NaN								✔			✔		✔
D18	Flagged	no Cells Media	hsa-miR-200a-3p	Unknown	Undetermined	NaN	71.1	Auto Tm	NaN								✔			✔		✔
D19	Flagged	no Cells Media	hsa-miR-188-5p	Unknown	Undetermined	NaN	62.9	Auto Tm	NaN								✔			✔		✔
D20	Passed	no Cells Media	hsa-miR-26a-5p	Unknown	32.9016	NaN	70.8	Auto Tm	NaN
D21	Passed	no Cells Media	hsa-miR-99b-5p	Unknown	32.9093	NaN	70	Auto Tm	NaN
D22	Passed	no Cells Media	hsa-miR-431-5p	Unknown	36.9621	NaN	69.2	Auto Tm	NaN
D23	Passed	no Cells Media	hsa-miR-23b-3p	Unknown	31.9325	NaN	70.5	Auto Tm	NaN
D24	Flagged	no Cells Media	hsa-miR-367-3p	Unknown	Undetermined	NaN	61.9	Auto Tm	NaN								✔			✔		✔
E1	Passed	no Cells Media	hsa-miR-505-3p	Unknown	36.9284	NaN	68.3	Auto Tm	NaN
E2	Passed	no Cells Media	hsa-miR-18a-5p	Unknown	36.995	NaN	73.5	Auto Tm	NaN
E3	Passed	no Cells Media	hsa-miR-92a-3p	Unknown	31.9208	NaN	71.9	Auto Tm	NaN
E4	Flagged	no Cells Media	hsa-miR-500a-5p	Unknown	Undetermined	NaN	71.4	Auto Tm	NaN								✔			✔		✔
E5	Passed	no Cells Media	hsa-miR-887-3p	Unknown	37.1428	NaN	73	Auto Tm	NaN
E6	Flagged	no Cells Media	hsa-miR-491-3p	Unknown	Undetermined	NaN	71.4	Auto Tm	NaN								✔			✔		✔
E7	Passed	no Cells Media	hsa-miR-423-3p	Unknown	32.9091	NaN	71.9	Auto Tm	NaN
E8	Passed	no Cells Media	hsa-miR-126-3p	Unknown	37.0106	NaN	70.6	Auto Tm	NaN
E9	Flagged	no Cells Media	hsa-miR-421	Unknown	Undetermined	NaN	71.9	Auto Tm	NaN								✔			✔		✔
E10	Passed	no Cells Media	hsa-miR-376b-3p	Unknown	37.1258	NaN	69.5	Auto Tm	NaN
E11	Flagged	no Cells Media	hsa-miR-302c-3p	Unknown	Undetermined	NaN	69	Auto Tm	NaN								✔			✔		✔
E12	Passed	no Cells Media	hsa-miR-625-3p	Unknown	37.0174	NaN	71.9	Auto Tm	NaN
E13	Passed	no Cells Media	hsa-miR-339-5p	Unknown	36.9189	NaN	72.4	Auto Tm	NaN
E14	Flagged	no Cells Media	hsa-miR-873-5p	Unknown	Undetermined	NaN	62.5	Auto Tm	NaN								✔			✔		✔
E15	Passed	no Cells Media	hsa-miR-323a-3p	Unknown	35.922	NaN	70.6	Auto Tm	NaN
E16	Flagged	no Cells Media	hsa-miR-181d-5p	Unknown	Undetermined	NaN	61.9	Auto Tm	NaN								✔			✔		✔
E17	Passed	no Cells Media	hsa-miR-125a-5p	Unknown	31.9556	NaN	69.2	Auto Tm	NaN
E18	Flagged	no Cells Media	hsa-miR-129-5p	Unknown	Undetermined	NaN	91.6	Auto Tm	NaN								✔			✔		✔
E19	Flagged	no Cells Media	hsa-miR-492	Unknown	Undetermined	NaN	63.7	Auto Tm	NaN								✔			✔		✔
E20	Passed	no Cells Media	hsa-miR-20a-5p	Unknown	33.9235	NaN	71.3	Auto Tm	NaN
E21	Passed	no Cells Media	hsa-miR-374b-5p	Unknown	35.9285	NaN	69.4	Auto Tm	NaN
E22	Flagged	no Cells Media	hsa-miR-302d-3p	Unknown	Undetermined	NaN	69.2	Auto Tm	NaN								✔			✔		✔
E23	Flagged	no Cells Media	hsa-miR-346	Unknown	Undetermined	NaN	71.8	Auto Tm	NaN								✔			✔		✔
E24	Passed	no Cells Media	hsa-miR-151a-3p	Unknown	35.9312	NaN	70.2	Auto Tm	NaN
F1	Flagged	no Cells Media	hsa-miR-493-3p	Unknown	Undetermined	NaN	68	Auto Tm	NaN								✔			✔		✔
F2	Passed	no Cells Media	hsa-miR-122-5p	Unknown	36.9603	NaN	69.9	Auto Tm	NaN
F3	Passed	no Cells Media	hsa-miR-99a-3p	Unknown	37.1431	NaN	70.1	Auto Tm	NaN
F4	Passed	no Cells Media	hsa-miR-361-5p	Unknown	34.9234	NaN	71.9	Auto Tm	NaN
F5	Flagged	no Cells Media	hsa-miR-202-3p	Unknown	Undetermined	NaN	67.5	Auto Tm	NaN								✔			✔		✔
F6	Passed	no Cells Media	hsa-miR-125b-5p	Unknown	29.9304	NaN	71.2	Auto Tm	NaN
F7	Passed	no Cells Media	hsa-miR-503-5p	Unknown	35.9177	NaN	71.4	Auto Tm	NaN
F8	Passed	no Cells Media	hsa-miR-204-5p	Unknown	37.0355	NaN	69	Auto Tm	NaN
F9	Passed	no Cells Media	hsa-miR-30d-5p	Unknown	33.9265	NaN	72.4	Auto Tm	NaN
F10	Passed	no Cells Media	hsa-miR-301a-3p	Unknown	36.9459	NaN	69.5	Auto Tm	NaN
F11	Passed	no Cells Media	hsa-miR-362-5p	Unknown	37.0239	NaN	70.9	Auto Tm	NaN
F12	Flagged	no Cells Media	hsa-miR-30b-3p	Unknown	Undetermined	NaN	70.6	Auto Tm	NaN								✔			✔		✔
F13	Passed	no Cells Media	hsa-miR-654-5p	Unknown	37.039	NaN	71.6	Auto Tm	NaN
F14	Passed	no Cells Media	hsa-miR-545-3p	Unknown	37.0327	NaN	70.8	Auto Tm	NaN
F15	Flagged	no Cells Media	hsa-miR-29b-2-5p	Unknown	Undetermined	NaN	70.3	Auto Tm	NaN								✔			✔		✔
F16	Passed	no Cells Media	hsa-miR-491-5p	Unknown	36.9683	NaN	71.8	Auto Tm	NaN
F17	Passed	no Cells Media	hsa-miR-92b-3p	Unknown	34.9156	NaN	73.4	Auto Tm	NaN
F18	Flagged	no Cells Media	hsa-miR-665	Unknown	37.0817	NaN	81.2	Auto Tm	NaN								✔
F19	Flagged	no Cells Media	hsa-miR-506-3p	Unknown	Undetermined	NaN	63.7	Auto Tm	NaN								✔			✔		✔
F20	Flagged	no Cells Media	hsa-miR-363-3p	Unknown	Undetermined	NaN	66.6	Auto Tm	NaN								✔			✔		✔
F21	Passed	no Cells Media	hsa-miR-132-3p	Unknown	34.9063	NaN	70.5	Auto Tm	NaN
F22	Flagged	no Cells Media	hsa-miR-651-5p	Unknown	Undetermined	NaN	62.7	Auto Tm	NaN								✔			✔		✔
F23	Passed	no Cells Media	hsa-miR-628-3p	Unknown	37.0805	NaN	70.7	Auto Tm	NaN
F24	Passed	no Cells Media	hsa-miR-432-5p	Unknown	37.0413	NaN	73.9	Auto Tm	NaN
G1	Flagged	no Cells Media	hsa-miR-154-3p	Unknown	Undetermined	NaN	69.3	Auto Tm	NaN								✔			✔		✔
G2	Passed	no Cells Media	hsa-miR-27a-3p	Unknown	31.8974	NaN	70.4	Auto Tm	NaN
G3	Passed	no Cells Media	hsa-miR-376c-3p	Unknown	34.9155	NaN	69.3	Auto Tm	NaN
G4	Passed	no Cells Media	hsa-miR-940	Unknown	34.9431	NaN	71.2	Auto Tm	NaN
G5	Passed	no Cells Media	hsa-miR-22-5p	Unknown	37.0399	NaN	69.9	Auto Tm	NaN
G6	Passed	no Cells Media	hsa-miR-224-5p	Unknown	37.1149	NaN	71.7	Auto Tm	NaN
G7	Passed	no Cells Media	hsa-miR-885-5p	Unknown	36.9883	NaN	70.4	Auto Tm	NaN
G8	Passed	no Cells Media	hsa-miR-320a	Unknown	31.9252	NaN	72.4	Auto Tm	NaN
G9	Passed	no Cells Media	hsa-miR-18b-5p	Unknown	37.0876	NaN	71.1	Auto Tm	NaN
G10	Flagged	no Cells Media	hsa-miR-187-3p	Unknown	37.1583	NaN	70.6	Auto Tm	NaN								✔
G11	Flagged	no Cells Media	hsa-miR-516b-5p	Unknown	Undetermined	NaN	67.4	Auto Tm	NaN								✔			✔		✔
G12	Flagged	no Cells Media	hsa-miR-302c-5p	Unknown	Undetermined	NaN	62	Auto Tm	NaN								✔			✔		✔
G13	Flagged	no Cells Media	hsa-miR-548b-3p	Unknown	Undetermined	NaN	62	Auto Tm	NaN								✔			✔		✔
G14	Passed	no Cells Media	hsa-miR-186-5p	Unknown	37.0288	NaN	69.8	Auto Tm	NaN
G15	Passed	no Cells Media	hsa-miR-199a-5p	Unknown	33.9292	NaN	68.5	Auto Tm	NaN
G16	Passed	no Cells Media	hsa-miR-155-5p	Unknown	37.0416	NaN	70.3	Auto Tm	NaN
G17	Passed	no Cells Media	hsa-miR-107	Unknown	34.9191	NaN	69.5	Auto Tm	NaN
G18	Flagged	no Cells Media	hsa-miR-302b-3p	Unknown	Undetermined	NaN	86.1	Auto Tm	NaN								✔			✔		✔
G19	Flagged	no Cells Media	hsa-miR-662	Unknown	Undetermined	NaN	61.9	Auto Tm	NaN								✔			✔		✔
G20	Flagged	no Cells Media	hsa-miR-519d-3p	Unknown	Undetermined	NaN	72.9	Auto Tm	NaN								✔			✔		✔
G21	Passed	no Cells Media	hsa-miR-485-3p	Unknown	35.927	NaN	69.7	Auto Tm	NaN
G22	Passed	no Cells Media	hsa-miR-200b-3p	Unknown	36.968	NaN	70.8	Auto Tm	NaN
G23	Passed	no Cells Media	hsa-miR-337-3p	Unknown	36.9377	NaN	68.9	Auto Tm	NaN
G24	Passed	no Cells Media	hsa-miR-494-3p	Unknown	36.9488	NaN	71.2	Auto Tm	NaN
H1	Flagged	no Cells Media	hsa-miR-371a-3p	Unknown	Undetermined	NaN	63.1	Auto Tm	NaN								✔			✔		✔
H2	Flagged	no Cells Media	hsa-miR-637	Unknown	Undetermined	NaN	68.3	Auto Tm	NaN								✔
H3	Flagged	no Cells Media	hsa-miR-144-3p	Unknown	37.0613	NaN	70.1	Auto Tm	NaN								✔
H4	Flagged	no Cells Media	hsa-miR-16-1-3p	Unknown	37.1065	NaN	71.7	Auto Tm	NaN								✔
H5	Flagged	no Cells Media	hsa-miR-631	Unknown	Undetermined	NaN	62	Auto Tm	NaN								✔			✔		✔
H6	Passed	no Cells Media	hsa-miR-34c-5p	Unknown	37.085	NaN	71.2	Auto Tm	NaN
H7	Flagged	no Cells Media	hsa-miR-211-5p	Unknown	Undetermined	NaN	71.9	Auto Tm	NaN								✔			✔		✔
H8	Flagged	no Cells Media	hsa-miR-454-3p	Unknown	Undetermined	NaN	72.2	Auto Tm	NaN								✔			✔		✔
H9	Passed	no Cells Media	hsa-let-7f-5p	Unknown	35.929	NaN	69	Auto Tm	NaN
H10	Passed	no Cells Media	hsa-miR-30e-5p	Unknown	35.9337	NaN	71.4	Auto Tm	NaN
H11	Passed	no Cells Media	hsa-miR-34a-5p	Unknown	32.9708	NaN	74	Auto Tm	NaN
H12	Passed	no Cells Media	hsa-miR-663a	Unknown	32.9609	NaN	76.7	Auto Tm	NaN
H13	Flagged	no Cells Media	hsa-miR-518e-3p	Unknown	Undetermined	NaN	62.5	Auto Tm	NaN								✔			✔		✔
H14	Passed	no Cells Media	hsa-miR-29b-3p	Unknown	37.1187	NaN	71.1	Auto Tm	NaN
H15	Flagged	no Cells Media	hsa-miR-658	Unknown	Undetermined	NaN	76.9	Auto Tm	NaN								✔			✔		✔
H16	Flagged	no Cells Media	hsa-miR-572	Unknown	Undetermined	NaN	70	Auto Tm	NaN								✔			✔		✔
H17	Flagged	no Cells Media	hsa-miR-802	Unknown	Undetermined	NaN	61.9	Auto Tm	NaN								✔			✔		✔
H18	Flagged	no Cells Media	hsa-miR-521	Unknown	Undetermined	NaN	66.1	Auto Tm	NaN								✔			✔		✔
H19	Passed	no Cells Media	hsa-miR-433-3p	Unknown	36.9159	NaN	71.1	Auto Tm	NaN
H20	Passed	no Cells Media	hsa-miR-660-5p	Unknown	36.9584	NaN	70.2	Auto Tm	NaN
H21	Passed	no Cells Media	hsa-let-7c-5p	Unknown	34.9341	NaN	69.4	Auto Tm	NaN
H22	Passed	no Cells Media	hsa-miR-28-5p	Unknown	35.9202	NaN	69.7	Auto Tm	NaN
H23	Passed	no Cells Media	hsa-miR-324-5p	Unknown	36.9283	NaN	72.8	Auto Tm	NaN
H24	Flagged	no Cells Media	hsa-miR-219a-5p	Unknown	Undetermined	NaN	61.9	Auto Tm	NaN								✔			✔		✔
I1	Passed	no Cells Media	hsa-miR-19b-3p	Unknown	33.9258	NaN	69.1	Auto Tm	NaN
I2	Flagged	no Cells Media	hsa-miR-526b-5p	Unknown	Undetermined	NaN	70.4	Auto Tm	NaN								✔			✔		✔
I3	Flagged	no Cells Media	hsa-miR-215-5p	Unknown	Undetermined	NaN	70.6	Auto Tm	NaN								✔			✔		✔
I4	Passed	no Cells Media	hsa-miR-30b-5p	Unknown	33.9161	NaN	69.1	Auto Tm	NaN
I5	Flagged	no Cells Media	hsa-miR-184	Unknown	Undetermined	NaN	65.1	Auto Tm	NaN								✔			✔		✔
I6	Flagged	no Cells Media	hsa-miR-422a	Unknown	Undetermined	NaN	65.6	Auto Tm	NaN								✔			✔		✔
I7	Passed	no Cells Media	hsa-miR-199a-3p	Unknown	30.9425	NaN	69.8	Auto Tm	NaN
I8	Passed	no Cells Media	hsa-miR-335-5p	Unknown	36.935	NaN	71.2	Auto Tm	NaN
I9	Flagged	no Cells Media	hsa-miR-519a-3p	Unknown	Undetermined	NaN	69.5	Auto Tm	NaN								✔			✔		✔
I10	Passed	no Cells Media	hsa-miR-21-5p	Unknown	28.9174	NaN	68.7	Auto Tm	NaN
I11	Flagged	no Cells Media	hsa-miR-129-2-3p	Unknown	Undetermined	NaN	72.4	Auto Tm	NaN								✔			✔		✔
I12	Passed	no Cells Media	hsa-miR-26b-5p	Unknown	36.9252	NaN	69.5	Auto Tm	NaN
I13	Passed	no Cells Media	hsa-miR-214-3p	Unknown	30.9121	NaN	71.6	Auto Tm	NaN
I14	Passed	no Cells Media	hsa-miR-32-5p	Unknown	37.0393	NaN	70.8	Auto Tm	NaN
I15	Passed	no Cells Media	hsa-miR-324-3p	Unknown	35.9431	NaN	71.3	Auto Tm	NaN
I16	Flagged	no Cells Media	hsa-miR-488-3p	Unknown	Undetermined	NaN	62.2	Auto Tm	NaN								✔			✔		✔
I17	Flagged	no Cells Media	hsa-miR-371a-5p	Unknown	Undetermined	NaN	71.8	Auto Tm	NaN								✔			✔		✔
I18	Passed	no Cells Media	hsa-miR-455-5p	Unknown	36.9407	NaN	69.5	Auto Tm	NaN
I19	Flagged	no Cells Media	hsa-miR-891a-5p	Unknown	Undetermined	NaN	71.8	Auto Tm	NaN								✔			✔		✔
I20	Flagged	no Cells Media	hsa-miR-549a	Unknown	Undetermined	NaN	68.9	Auto Tm	NaN								✔			✔		✔
I21	Passed	no Cells Media	hsa-miR-205-5p	Unknown	35.908	NaN	69.4	Auto Tm	NaN
I22	Flagged	no Cells Media	hsa-miR-518b	Unknown	Undetermined	NaN	70	Auto Tm	NaN								✔			✔		✔
I23	Passed	no Cells Media	hsa-miR-19a-3p	Unknown	33.9209	NaN	70	Auto Tm	NaN
I24	Passed	no Cells Media	hsa-miR-150-5p	Unknown	36.9491	NaN	71.2	Auto Tm	NaN
J1	Passed	no Cells Media	hsa-miR-15a-5p	Unknown	35.9371	NaN	70.1	Auto Tm	NaN
J2	Passed	no Cells Media	hsa-let-7d-3p	Unknown	35.9088	NaN	69.3	Auto Tm	NaN
J3	Flagged	no Cells Media	hsa-miR-608	Unknown	Undetermined	NaN	89.5	Auto Tm	NaN								✔			✔		✔
J4	Flagged	no Cells Media	hsa-miR-671-5p	Unknown	37.1301	NaN	73.5	Auto Tm	NaN								✔
J5	Flagged	no Cells Media	hsa-miR-497-5p	Unknown	37.126	NaN	70.4	Auto Tm	NaN								✔
J6	Flagged	no Cells Media	hsa-miR-877-5p	Unknown	37.0957	NaN	72.5	Auto Tm	NaN								✔
J7	Flagged	no Cells Media	hsa-miR-187-5p	Unknown	Undetermined	NaN	69.1	Auto Tm	NaN								✔			✔		✔
J8	Passed	no Cells Media	hsa-miR-10b-5p	Unknown	34.9222	NaN	70.6	Auto Tm	NaN
J9	Passed	no Cells Media	hsa-let-7i-5p	Unknown	33.947	NaN	69.5	Auto Tm	NaN
J10	Flagged	no Cells Media	hsa-miR-202-5p	Unknown	Undetermined	NaN	64	Auto Tm	NaN								✔			✔		✔
J11	Passed	no Cells Media	hsa-miR-652-3p	Unknown	37.0236	NaN	71.1	Auto Tm	NaN
J12	Flagged	no Cells Media	hsa-miR-126-5p	Unknown	Undetermined	NaN	71.6	Auto Tm	NaN								✔			✔		✔
J13	Passed	no Cells Media	hsa-miR-30e-3p	Unknown	36.9275	NaN	71.3	Auto Tm	NaN
J14	Passed	no Cells Media	hsa-miR-181c-5p	Unknown	37.1108	NaN	71.3	Auto Tm	NaN
J15	Flagged	no Cells Media	hsa-miR-9-3p	Unknown	Undetermined	NaN	66.3	Auto Tm	NaN								✔			✔		✔
J16	Flagged	no Cells Media	hsa-miR-548c-3p	Unknown	Undetermined	NaN	63	Auto Tm	NaN								✔			✔		✔
J17	Passed	no Cells Media	hsa-miR-152-3p	Unknown	35.9159	NaN	69.7	Auto Tm	NaN
J18	Passed	no Cells Media	hsa-miR-93-5p	Unknown	33.9147	NaN	71.8	Auto Tm	NaN
J19	Passed	no Cells Media	hsa-miR-365a-3p	Unknown	34.932	NaN	69.7	Auto Tm	NaN
J20	Passed	no Cells Media	hsa-miR-29c-3p	Unknown	33.9406	NaN	70	Auto Tm	NaN
J21	Flagged	no Cells Media	hsa-miR-372-3p	Unknown	Undetermined	NaN	61.9	Auto Tm	NaN								✔			✔		✔
J22	Passed	no Cells Media	hsa-miR-133a-3p	Unknown	35.931	NaN	71.3	Auto Tm	NaN
J23	Flagged	no Cells Media	hsa-miR-124-3p	Unknown	37.0549	NaN	70.2	Auto Tm	NaN								✔
J24	Passed	no Cells Media	hsa-miR-190a-5p	Unknown	37.0411	NaN	68.9	Auto Tm	NaN
K1	Flagged	no Cells Media	hsa-miR-302a-3p	Unknown	Undetermined	NaN	70.9	Auto Tm	NaN								✔			✔		✔
K2	Flagged	no Cells Media	hsa-miR-595	Unknown	Undetermined	NaN	66.4	Auto Tm	NaN								✔			✔		✔
K3	Passed	no Cells Media	hsa-miR-602	Unknown	37.0639	NaN	74.9	Auto Tm	NaN
K4	Passed	no Cells Media	hsa-miR-223-3p	Unknown	37.1182	NaN	70.1	Auto Tm	NaN
K5	Flagged	no Cells Media	hsa-miR-627-5p	Unknown	Undetermined	NaN	70.4	Auto Tm	NaN								✔			✔		✔
K6	Flagged	no Cells Media	hsa-miR-34b-3p	Unknown	Undetermined	NaN	67.2	Auto Tm	NaN								✔			✔		✔
K7	Passed	no Cells Media	hsa-miR-410-3p	Unknown	37.019	NaN	69.6	Auto Tm	NaN
K8	Passed	no Cells Media	hsa-miR-17-5p	Unknown	35.9192	NaN	71.6	Auto Tm	NaN
K9	Passed	no Cells Media	hsa-miR-376a-3p	Unknown	35.9587	NaN	69.8	Auto Tm	NaN
K10	Flagged	no Cells Media	hsa-miR-514a-3p	Unknown	Undetermined	NaN	64.6	Auto Tm	NaN								✔			✔		✔
K11	Flagged	no Cells Media	hsa-miR-512-5p	Unknown	Undetermined	NaN	62	Auto Tm	NaN								✔			✔		✔
K12	Flagged	no Cells Media	hsa-miR-449a	Unknown	Undetermined	NaN	70.6	Auto Tm	NaN								✔			✔		✔
K13	Flagged	no Cells Media	hsa-miR-498	Unknown	Undetermined	NaN	62	Auto Tm	NaN								✔			✔		✔
K14	Passed	no Cells Media	hsa-miR-148b-3p	Unknown	36.9977	NaN	71.1	Auto Tm	NaN
K15	Passed	no Cells Media	hsa-miR-127-3p	Unknown	33.9181	NaN	70.3	Auto Tm	NaN
K16	Passed	no Cells Media	hsa-miR-598-3p	Unknown	36.9274	NaN	69.7	Auto Tm	NaN
K17	Flagged	no Cells Media	hsa-miR-96-5p	Unknown	Undetermined	NaN	65.8	Auto Tm	NaN								✔			✔		✔
K18	Passed	no Cells Media	hsa-let-7d-5p	Unknown	35.908	NaN	68.2	Auto Tm	NaN
K19	Flagged	no Cells Media	hsa-miR-135b-5p	Unknown	Undetermined	NaN	69.2	Auto Tm	NaN								✔			✔		✔
K20	Passed	no Cells Media	hsa-miR-495-3p	Unknown	36.9675	NaN	72.4	Auto Tm	NaN
K21	Passed	no Cells Media	hsa-miR-299-5p	Unknown	35.9213	NaN	68.4	Auto Tm	NaN
K22	Passed	no Cells Media	hsa-miR-34c-3p	Unknown	36.9108	NaN	77.9	Auto Tm	NaN
K23	Flagged	no Cells Media	hsa-miR-596	Unknown	Undetermined	NaN	61.9	Auto Tm	NaN								✔			✔		✔
K24	Passed	no Cells Media	hsa-miR-744-5p	Unknown	37.0449	NaN	71.8	Auto Tm	NaN
L1	Passed	no Cells Media	hsa-miR-145-5p	Unknown	28.9056	NaN	68.3	Auto Tm	NaN
L2	Flagged	no Cells Media	hsa-miR-622	Unknown	37.0884	NaN	70.9	Auto Tm	NaN								✔
L3	Flagged	no Cells Media	hsa-miR-516a-5p	Unknown	Undetermined	NaN	69.3	Auto Tm	NaN								✔			✔		✔
L4	Passed	no Cells Media	hsa-let-7a-5p	Unknown	33.9476	NaN	68.8	Auto Tm	NaN
L5	Flagged	no Cells Media	hsa-miR-96-3p	Unknown	Undetermined	NaN	73.5	Auto Tm	NaN								✔			✔		✔
L6	Flagged	no Cells Media	hsa-miR-185-3p	Unknown	Undetermined	NaN	72.7	Auto Tm	NaN								✔			✔		✔
L7	Passed	no Cells Media	hsa-miR-615-3p	Unknown	37.1151	NaN	70.6	Auto Tm	NaN
L8	Passed	no Cells Media	hsa-miR-128-3p	Unknown	37.0161	NaN	69.6	Auto Tm	NaN
L9	Passed	no Cells Media	hsa-miR-766-3p	Unknown	36.9731	NaN	71.1	Auto Tm	NaN
L10	Flagged	no Cells Media	hsa-miR-206	Unknown	Undetermined	NaN	70.3	Auto Tm	NaN								✔			✔		✔
L11	Flagged	no Cells Media	hsa-miR-298	Unknown	Undetermined	NaN	69.5	Auto Tm	NaN								✔			✔		✔
L12	Passed	no Cells Media	hsa-miR-193a-5p	Unknown	34.9095	NaN	71.1	Auto Tm	NaN
L13	Flagged	no Cells Media	hsa-miR-449b-5p	Unknown	Undetermined	NaN	70.6	Auto Tm	NaN								✔			✔		✔
L14	Flagged	no Cells Media	hsa-miR-520d-5p	Unknown	Undetermined	NaN	88.3	Auto Tm	NaN								✔			✔		✔
L15	Flagged	no Cells Media	hsa-miR-192-5p	Unknown	Undetermined	NaN	79	Auto Tm	NaN								✔			✔		✔
L16	Passed	no Cells Media	hsa-miR-29a-3p	Unknown	32.9235	NaN	70	Auto Tm	NaN
L17	Flagged	no Cells Media	hsa-miR-18a-3p	Unknown	Undetermined	NaN	85.5	Auto Tm	NaN								✔			✔		✔
L18	Flagged	no Cells Media	hsa-miR-383-5p	Unknown	Undetermined	NaN	61.9	Auto Tm	NaN								✔			✔		✔
L19	Flagged	no Cells Media	hsa-miR-9-5p	Unknown	Undetermined	33.4428	61.9	Auto Tm	NaN								✔			✔
L20	Passed	no Cells Media	hsa-miR-142-5p	Unknown	36.9979	NaN	69.7	Auto Tm	NaN
L21	Flagged	no Cells Media	hsa-miR-363-5p	Unknown	Undetermined	NaN	65.5	Auto Tm	NaN								✔			✔		✔
L22	Flagged	no Cells Media	hsa-miR-147b	Unknown	Undetermined	NaN	61.9	Auto Tm	NaN								✔			✔		✔
L23	Passed	no Cells Media	hsa-miR-197-3p	Unknown	33.9122	NaN	68.9	Auto Tm	NaN
L24	Passed	no Cells Media	hsa-miR-597-5p	Unknown	37.1275	NaN	70.5	Auto Tm	NaN
M1	Passed	no Cells Media	hsa-miR-326	Unknown	37.1217	NaN	69.6	Auto Tm	NaN
M2	Passed	no Cells Media	hsa-miR-15b-5p	Unknown	36.9261	NaN	68.6	Auto Tm	NaN
M3	Flagged	no Cells Media	hsa-miR-105-5p	Unknown	Undetermined	NaN	73.8	Auto Tm	NaN								✔			✔		✔
M4	Passed	no Cells Media	hsa-miR-196b-5p	Unknown	35.9269	NaN	69.6	Auto Tm	NaN
M5	Passed	no Cells Media	hsa-miR-296-5p	Unknown	35.9017	NaN	70.1	Auto Tm	NaN
M6	Flagged	no Cells Media	hsa-miR-20b-5p	Unknown	Undetermined	NaN	62	Auto Tm	NaN								✔			✔		✔
M7	Flagged	no Cells Media	hsa-miR-147a	Unknown	Undetermined	NaN	72.5	Auto Tm	NaN								✔			✔		✔
M8	Flagged	no Cells Media	hsa-miR-198	Unknown	Undetermined	NaN	66.9	Auto Tm	NaN								✔			✔		✔
M9	Flagged	no Cells Media	hsa-miR-375	Unknown	Undetermined	NaN	70.3	Auto Tm	NaN								✔			✔		✔
M10	Flagged	no Cells Media	hsa-miR-517a-3p	Unknown	Undetermined	NaN	67.2	Auto Tm	NaN								✔			✔		✔
M11	Passed	no Cells Media	hsa-miR-361-3p	Unknown	36.928	NaN	68.7	Auto Tm	NaN
M12	Passed	no Cells Media	hsa-miR-21-3p	Unknown	35.9306	NaN	71.6	Auto Tm	NaN
M13	Passed	no Cells Media	hsa-miR-373-3p	Unknown	35.9046	NaN	71.6	Auto Tm	NaN
M14	Flagged	no Cells Media	hsa-miR-518f-3p	Unknown	Undetermined	NaN	68.2	Auto Tm	NaN								✔			✔		✔
M15	Passed	no Cells Media	hsa-miR-222-3p	Unknown	31.939	NaN	69.2	Auto Tm	NaN
M16	Flagged	no Cells Media	hsa-miR-617	Unknown	Undetermined	NaN	70.6	Auto Tm	NaN								✔			✔		✔
M17	Passed	no Cells Media	hsa-miR-154-5p	Unknown	35.9158	NaN	70.8	Auto Tm	NaN
M18	Passed	no Cells Media	hsa-miR-708-5p	Unknown	35.9504	33.4428	70.5	Auto Tm	NaN
M19	Passed	no Cells Media	hsa-let-7b-5p	Unknown	30.9353	33.4428	70	Auto Tm	NaN
M20	Flagged	no Cells Media	hsa-miR-95-3p	Unknown	Undetermined	NaN	70.2	Auto Tm	NaN								✔			✔		✔
M21	Flagged	no Cells Media	hsa-miR-517c-3p	Unknown	Undetermined	NaN	64.2	Auto Tm	NaN								✔			✔		✔
M22	Passed	no Cells Media	hsa-miR-151a-5p	Unknown	34.9239	NaN	68.9	Auto Tm	NaN
M23	Passed	no Cells Media	hsa-miR-502-5p	Unknown	37.1274	NaN	81.4	Auto Tm	NaN
M24	Passed	no Cells Media	hsa-miR-345-5p	Unknown	34.9174	NaN	71.8	Auto Tm	NaN
N1	Flagged	no Cells Media	hsa-miR-509-3p	Unknown	Undetermined	NaN	69.6	Auto Tm	NaN								✔			✔		✔
N2	Passed	no Cells Media	hsa-miR-134-5p	Unknown	35.9133	NaN	69.9	Auto Tm	NaN
N3	Passed	no Cells Media	hsa-miR-382-5p	Unknown	35.9362	NaN	70.1	Auto Tm	NaN
N4	Passed	no Cells Media	hsa-miR-490-3p	Unknown	36.9811	NaN	69.6	Auto Tm	NaN
N5	Passed	no Cells Media	hsa-miR-200c-3p	Unknown	35.9085	NaN	69.3	Auto Tm	NaN
N6	Passed	no Cells Media	hsa-miR-30a-5p	Unknown	34.9354	NaN	70.4	Auto Tm	NaN
N7	Passed	no Cells Media	hsa-miR-181b-5p	Unknown	34.9605	NaN	74.3	Auto Tm	NaN
N8	Flagged	no Cells Media	hsa-miR-33a-5p	Unknown	Undetermined	NaN	64.3	Auto Tm	NaN								✔			✔		✔
N9	Passed	no Cells Media	hsa-miR-195-5p	Unknown	37.1013	NaN	69.8	Auto Tm	NaN
N10	Passed	no Cells Media	hsa-miR-874-3p	Unknown	36.9397	NaN	72.4	Auto Tm	NaN
N11	Flagged	no Cells Media	hsa-miR-135a-5p	Unknown	Undetermined	NaN	70.3	Auto Tm	NaN								✔			✔		✔
N12	Flagged	no Cells Media	hsa-miR-26a-2-3p	Unknown	Undetermined	NaN	67.7	Auto Tm	NaN								✔			✔		✔
N13	Passed	no Cells Media	hsa-miR-146b-5p	Unknown	36.9884	NaN	68.7	Auto Tm	NaN
N14	Flagged	no Cells Media	hsa-miR-412-3p	Unknown	Undetermined	NaN	81.8	Auto Tm	NaN								✔			✔		✔
N15	Passed	no Cells Media	hsa-miR-1	Unknown	37.0253	NaN	70.8	Auto Tm	NaN
N16	Passed	no Cells Media	hsa-miR-299-3p	Unknown	37.0285	NaN	69.7	Auto Tm	NaN
N17	Passed	no Cells Media	hsa-miR-142-3p	Unknown	36.9198	NaN	72.1	Auto Tm	NaN
N18	Flagged	no Cells Media	hsa-miR-338-3p	Unknown	Undetermined	NaN	71.6	Auto Tm	NaN								✔			✔		✔
N19	Passed	no Cells Media	hsa-miR-584-5p	Unknown	37.0605	NaN	70.5	Auto Tm	NaN
N20	Passed	no Cells Media	hsa-miR-377-3p	Unknown	36.9728	NaN	68.6	Auto Tm	NaN
N21	Flagged	no Cells Media	hsa-miR-216a-5p	Unknown	Undetermined	NaN	68.6	Auto Tm	NaN								✔			✔		✔
N22	Passed	no Cells Media	hsa-miR-424-5p	Unknown	33.9477	NaN	68.4	Auto Tm	NaN
N23	Flagged	no Cells Media	hsa-miR-921	Unknown	Undetermined	NaN	84.4	Auto Tm	NaN								✔			✔		✔
N24	Flagged	no Cells Media	hsa-miR-513a-5p	Unknown	Undetermined	NaN	72.6	Auto Tm	NaN								✔			✔		✔
O1	Passed	no Cells Media	hsa-miR-140-3p	Unknown	33.9353	NaN	68.6	Auto Tm	NaN
O2	Passed	no Cells Media	hsa-miR-181a-5p	Unknown	33.9139	NaN	69.3	Auto Tm	NaN
O3	Flagged	no Cells Media	hsa-miR-10a-5p	Unknown	Undetermined	NaN	71.7	Auto Tm	NaN								✔			✔		✔
O4	Passed	no Cells Media	hsa-miR-106a-5p	Unknown	35.9196	NaN	70.9	Auto Tm	NaN
O5	Flagged	no Cells Media	hsa-miR-182-5p	Unknown	Undetermined	NaN	71.2	Auto Tm	NaN								✔			✔		✔
O6	Passed	no Cells Media	hsa-miR-370-3p	Unknown	36.924	NaN	70.4	Auto Tm	NaN
O7	Flagged	no Cells Media	hsa-miR-576-5p	Unknown	Undetermined	NaN	75.1	Auto Tm	NaN								✔			✔		✔
O8	Passed	no Cells Media	hsa-miR-425-3p	Unknown	37.0048	NaN	70.1	Auto Tm	NaN
O9	Passed	no Cells Media	hsa-miR-450a-5p	Unknown	37.078	NaN	70.6	Auto Tm	NaN
O10	Passed	no Cells Media	hsa-miR-411-5p	Unknown	36.9043	NaN	70.3	Auto Tm	NaN
O11	Flagged	no Cells Media	hsa-miR-216b-5p	Unknown	Undetermined	NaN	62	Auto Tm	NaN								✔			✔		✔
O12	Passed	no Cells Media	hsa-miR-106b-5p	Unknown	34.9273	NaN	69.5	Auto Tm	NaN
O13	Passed	no Cells Media	hsa-miR-22-3p	Unknown	32.9257	NaN	69.5	Auto Tm	NaN
O14	Flagged	no Cells Media	hsa-miR-510-5p	Unknown	Undetermined	NaN	64	Auto Tm	NaN								✔			✔		✔
O15	Flagged	no Cells Media	hsa-miR-212-3p	Unknown	Undetermined	NaN	67.9	Auto Tm	NaN								✔			✔		✔
O16	Flagged	no Cells Media	hsa-miR-525-5p	Unknown	Undetermined	NaN	68.7	Auto Tm	NaN								✔			✔		✔
O17	Passed	no Cells Media	hsa-miR-542-5p	Unknown	36.9105	NaN	69.2	Auto Tm	NaN
O18	Flagged	no Cells Media	hsa-miR-576-3p	Unknown	Undetermined	NaN	71.3	Auto Tm	NaN								✔			✔		✔
O19	Flagged	no Cells Media	hsa-miR-583	Unknown	Undetermined	NaN	77.4	Auto Tm	NaN								✔			✔		✔
O20	Passed	no Cells Media	hsa-miR-483-3p	Unknown	34.9121	NaN	68.6	Auto Tm	NaN
O21	Passed	no Cells Media	hsa-miR-582-5p	Unknown	37.0881	NaN	69.2	Auto Tm	NaN
O22	Passed	no Cells Media	hsa-miR-183-5p	Unknown	37.0901	NaN	70.5	Auto Tm	NaN
O23	Flagged	no Cells Media	hsa-miR-33b-5p	Unknown	Undetermined	NaN	67.6	Auto Tm	NaN								✔			✔		✔
O24	Flagged	no Cells Media	hsa-miR-193a-3p	Unknown	Undetermined	NaN	68.9	Auto Tm	NaN								✔			✔		✔
P1	Flagged	no Cells Media	hsa-miR-153-3p	Unknown	Undetermined	NaN	62.1	Auto Tm	NaN								✔			✔		✔
P2	Passed	no Cells Media	hsa-let-7e-5p	Unknown	35.9265	NaN	68.3	Auto Tm	NaN
P3	Passed	no Cells Media	hsa-miR-409-3p	Unknown	34.9029	NaN	68.6	Auto Tm	NaN
P4	Passed	no Cells Media	hsa-miR-100-5p	Unknown	34.9424	NaN	69.3	Auto Tm	NaN
P5	Flagged	no Cells Media	hsa-miR-629-5p	Unknown	Undetermined	NaN	72.2	Auto Tm	NaN								✔			✔		✔
P6	Passed	no Cells Media	hsa-miR-484	Unknown	36.9348	NaN	69.8	Auto Tm	NaN
P7	Passed	no Cells Media	hsa-miR-429	Unknown	37.1065	NaN	70.1	Auto Tm	NaN
P8	Flagged	no Cells Media	hsa-miR-30c-2-3p	Unknown	Undetermined	NaN	70.1	Auto Tm	NaN								✔			✔		✔
P9	Flagged	no Cells Media	hsa-miR-518a-3p	Unknown	Undetermined	NaN	84	Auto Tm	NaN								✔			✔		✔
P10	Passed	no Cells Media	hsa-miR-340-5p	Unknown	37.1313	NaN	69.5	Auto Tm	NaN
P11	Flagged	no Cells Media	hsa-miR-508-3p	Unknown	Undetermined	NaN	74	Auto Tm	NaN								✔			✔		✔
P12	Passed	no Cells Media	hsa-miR-381-3p	Unknown	37.0415	NaN	69.8	Auto Tm	NaN
P13	Passed	no Cells Media	hsa-miR-148a-3p	Unknown	35.9211	NaN	69.5	Auto Tm	NaN
P14	Passed	no Cells Media	hsa-miR-146a-5p	Unknown	36.9377	NaN	70	Auto Tm	NaN
P15	Passed	no Cells Media	hsa-miR-139-5p	Unknown	37.0755	NaN	71.1	Auto Tm	NaN
P16	Flagged	no Cells Media	hsa-miR-373-5p	Unknown	Undetermined	NaN	72.1	Auto Tm	NaN								✔			✔		✔
P17	Passed	no Cells Media	hsa-miR-149-5p	Unknown	35.9236	NaN	69.7	Auto Tm	NaN
P18	Flagged	no Cells Media	hsa-miR-642a-5p	Unknown	Undetermined	NaN	61.9	Auto Tm	NaN								✔			✔		✔
P19		no Cells Media	hsa-miR-31-5p
P20		no Cells Media	hsa-miR-451a
P21		no Cells Media	hsa-miR-620
P22		no Cells Media	hsa-miR-27b-3p
P23		no Cells Media	hsa-miR-523-3p
P24		no Cells Media	hsa-miR-374a-5p

## Sheet: #2 D14
A1	Passed	no Cells Media	hsa-miR-7-5p	Unknown	36.9499	NaN	68.4	Auto Tm	NaN
A2	Flagged	no Cells Media	hsa-miR-217	Unknown	Undetermined	NaN	64.2	Auto Tm	NaN								✔			✔		✔
A3	Passed	no Cells Media	hsa-miR-337-5p	Unknown	37.0265	NaN	68.1	Auto Tm	NaN
A4	Passed	no Cells Media	hsa-miR-328-3p	Unknown	36.9858	NaN	73.3	Auto Tm	NaN
A5	Flagged	no Cells Media	hsa-miR-374b-3p	Unknown	Undetermined	NaN	70.2	Auto Tm	NaN								✔			✔		✔
A6	Passed	no Cells Media	hsa-miR-143-3p	Unknown	36.9114	NaN	69.6	Auto Tm	NaN
A7	Flagged	no Cells Media	hsa-miR-623	Unknown	Undetermined	NaN	62.1	Auto Tm	NaN								✔			✔		✔
A8	Flagged	no Cells Media	hsa-miR-520c-3p	Unknown	Undetermined	NaN	62.1	Auto Tm	NaN								✔			✔		✔
A9	Flagged	no Cells Media	hsa-miR-557	Unknown	Undetermined	NaN	67.8	Auto Tm	NaN								✔			✔		✔
A10	Flagged	no Cells Media	hsa-miR-218-5p	Unknown	Undetermined	NaN	69.6	Auto Tm	NaN								✔			✔		✔
A11	Passed	no Cells Media	hsa-miR-136-5p	Unknown	37.0792	NaN	69.8	Auto Tm	NaN
A12	Flagged	no Cells Media	hsa-miR-127-5p	Unknown	Undetermined	NaN	62	Auto Tm	NaN								✔			✔		✔
A13	Flagged	no Cells Media	hsa-miR-140-5p	Unknown	Undetermined	NaN	62	Auto Tm	NaN								✔			✔		✔
A14	Flagged	no Cells Media	hsa-miR-31-3p	Unknown	Undetermined	NaN	62	Auto Tm	NaN								✔			✔		✔
A15	Flagged	no Cells Media	hsa-miR-20b-3p	Unknown	Undetermined	NaN	65.7	Auto Tm	NaN								✔			✔		✔
A16	Flagged	no Cells Media	hsa-miR-325	Unknown	Undetermined	NaN	62	Auto Tm	NaN								✔			✔		✔
A17	Flagged	no Cells Media	hsa-miR-509-3-5p	Unknown	Undetermined	NaN	62	Auto Tm	NaN								✔			✔		✔
A18	Flagged	no Cells Media	hsa-miR-210-3p	Unknown	Undetermined	NaN	63.8	Auto Tm	NaN								✔			✔		✔
A19	Passed	no Cells Media	hsa-miR-199b-5p	Unknown	36.9392	NaN	68.8	Auto Tm	NaN
A20	Passed	no Cells Media	hsa-miR-194-5p	Unknown	37.0365	NaN	70	Auto Tm	NaN
A21	Passed	no Cells Media	hsa-let-7g-5p	Unknown	37.0013	NaN	69.8	Auto Tm	NaN
A22	Passed	no Cells Media	hsa-miR-203a	Unknown	37.0549	NaN	70	Auto Tm	NaN
A23	Flagged	no Cells Media	hsa-miR-181a-3p	Unknown	Undetermined	NaN	65.3	Auto Tm	NaN								✔			✔		✔
A24	Flagged	no Cells Media	hsa-miR-137	Unknown	Undetermined	NaN	61.9	Auto Tm	NaN								✔			✔		✔
B1	Flagged	no Cells Media	hsa-miR-551b-3p	Unknown	Undetermined	NaN	62.1	Auto Tm	NaN								✔			✔		✔
B2	Flagged	no Cells Media	Blank (H2O)	Unknown	Undetermined	NaN	78.7	Auto Tm	NaN								✔			✔		✔
B3	Flagged	no Cells Media	hsa-miR-524-3p	Unknown	Undetermined	NaN	62.1	Auto Tm	NaN								✔			✔		✔
B4	Passed	no Cells Media	UniSp2	Unknown	37.088	NaN	70.2	Auto Tm	NaN
B5	Passed	no Cells Media	hsa-miR-486-5p	Unknown	37.036	NaN	72.5	Auto Tm	NaN
B6	Flagged	no Cells Media	UniSp4	Unknown	Undetermined	NaN	65.2	Auto Tm	NaN								✔			✔		✔
B7	Flagged	no Cells Media	UniSp3 IPC	Unknown	22.9014	NaN	81.1	Auto Tm	NaN										✔
B8	Flagged	no Cells Media	UniSp5	Unknown	Undetermined	NaN	65.2	Auto Tm	NaN								✔			✔		✔
B9	Flagged	no Cells Media	hsa-miR-329-3p	Unknown	Undetermined	NaN	62.1	Auto Tm	NaN								✔			✔		✔
B10	Passed	no Cells Media	UniSp6	Unknown	21.9237	NaN	72.8	Auto Tm	NaN
B11	Flagged	no Cells Media	hsa-miR-487b-3p	Unknown	Undetermined	NaN	73.5	Auto Tm	NaN								✔			✔		✔
B12	Flagged	no Cells Media	cel-miR-39-3p	Unknown	Undetermined	NaN	62	Auto Tm	NaN								✔			✔		✔
B13	Flagged	no Cells Media	hsa-miR-138-5p	Unknown	Undetermined	NaN	62.6	Auto Tm	NaN								✔			✔		✔
B14	Passed	no Cells Media	hsa-miR-191-5p	Unknown	35.9269	NaN	70.4	Auto Tm	NaN
B15	Flagged	no Cells Media	mmu-miR-378a-3p	Unknown	37.0947	NaN	71.4	Auto Tm	NaN								✔
B16	Flagged	no Cells Media	hsa-miR-103a-3p	Unknown	Undetermined	NaN	70.4	Auto Tm	NaN								✔			✔		✔
B17	Flagged	no Cells Media	hsa-miR-890	Unknown	Undetermined	NaN	62	Auto Tm	NaN								✔			✔		✔
B18	Passed	no Cells Media	hsa-miR-423-5p	Unknown	35.9288	NaN	70.3	Auto Tm	NaN
B19	Passed	no Cells Media	hsa-miR-221-3p	Unknown	35.9123	NaN	69	Auto Tm	NaN
B20	Passed	no Cells Media	SNORD38B	Unknown	36.9265	NaN	71.3	Auto Tm	NaN
B21	Flagged	no Cells Media	hsa-miR-301b	Unknown	Undetermined	NaN	62	Auto Tm	NaN								✔			✔		✔
B22	Passed	no Cells Media	SNORD49A	Unknown	36.8996	NaN	74	Auto Tm	NaN
B23	Flagged	no Cells Media	hsa-miR-550a-5p	Unknown	Undetermined	NaN	62.2	Auto Tm	NaN								✔			✔		✔
B24	Passed	no Cells Media	U6 snRNA	Unknown	31.8981	NaN	78	Auto Tm	NaN
C1	Flagged	no Cells Media	hsa-miR-532-5p	Unknown	Undetermined	NaN	62.1	Auto Tm	NaN								✔			✔		✔
C2	Passed	no Cells Media	hsa-miR-99a-5p	Unknown	37.0019	NaN	72.8	Auto Tm	NaN
C3	Passed	no Cells Media	hsa-miR-16-5p	Unknown	35.9154	NaN	70.2	Auto Tm	NaN
C4	Flagged	no Cells Media	hsa-miR-98-5p	Unknown	Undetermined	NaN	71	Auto Tm	NaN								✔			✔		✔
C5	Flagged	no Cells Media	hsa-miR-185-5p	Unknown	Undetermined	NaN	74.7	Auto Tm	NaN								✔			✔		✔
C6	Passed	no Cells Media	hsa-miR-25-3p	Unknown	36.9559	NaN	69.6	Auto Tm	NaN
C7	Flagged	no Cells Media	UniSp3 IPC	Unknown	22.8951	NaN	81.1	Auto Tm	NaN										✔
C8	Flagged	no Cells Media	UniSp3 IPC	Unknown	22.8922	NaN	81.1	Auto Tm	NaN										✔
C9	Flagged	no Cells Media	hsa-miR-765	Unknown	Undetermined	NaN	74.1	Auto Tm	NaN								✔			✔		✔
C10	Passed	no Cells Media	hsa-miR-24-3p	Unknown	32.9395	NaN	74.6	Auto Tm	NaN
C11	Flagged	no Cells Media	hsa-miR-369-5p	Unknown	Undetermined	NaN	62.1	Auto Tm	NaN								✔			✔		✔
C12	Passed	no Cells Media	hsa-miR-425-5p	Unknown	37.0333	NaN	70.1	Auto Tm	NaN
C13	Flagged	no Cells Media	hsa-miR-590-5p	Unknown	Undetermined	NaN	62	Auto Tm	NaN								✔			✔		✔
C14	Flagged	no Cells Media	hsa-miR-760	Unknown	Undetermined	NaN	67.2	Auto Tm	NaN								✔			✔		✔
C15	Passed	no Cells Media	hsa-miR-574-3p	Unknown	35.9496	NaN	71.7	Auto Tm	NaN
C16	Passed	no Cells Media	hsa-miR-130b-3p	Unknown	37.0911	NaN	70.1	Auto Tm	NaN
C17	Passed	no Cells Media	hsa-miR-30c-5p	Unknown	36.9229	NaN	70.3	Auto Tm	NaN
C18	Passed	no Cells Media	hsa-miR-133b	Unknown	37.125	NaN	71.1	Auto Tm	NaN
C19	Flagged	no Cells Media	hsa-miR-524-5p	Unknown	Undetermined	NaN	62	Auto Tm	NaN								✔			✔		✔
C20	Passed	no Cells Media	hsa-miR-23a-3p	Unknown	33.9166	NaN	70.6	Auto Tm	NaN
C21	Passed	no Cells Media	hsa-miR-193b-3p	Unknown	36.965	NaN	70.3	Auto Tm	NaN
C22	Flagged	no Cells Media	hsa-miR-501-5p	Unknown	Undetermined	NaN	74.5	Auto Tm	NaN								✔			✔		✔
C23	Flagged	no Cells Media	hsa-miR-518c-5p	Unknown	Undetermined	NaN	70.8	Auto Tm	NaN								✔			✔		✔
C24	Passed	no Cells Media	hsa-miR-130a-3p	Unknown	36.9855	NaN	69.2	Auto Tm	NaN
D1	Flagged	no Cells Media	hsa-miR-933	Unknown	Undetermined	NaN	78.4	Auto Tm	NaN								✔			✔		✔
D2	Flagged	no Cells Media	hsa-miR-379-5p	Unknown	Undetermined	NaN	74.9	Auto Tm	NaN								✔			✔		✔
D3	Flagged	no Cells Media	hsa-miR-452-5p	Unknown	Undetermined	NaN	67.3	Auto Tm	NaN								✔			✔		✔
D4	Flagged	no Cells Media	hsa-miR-589-5p	Unknown	Undetermined	NaN	62.1	Auto Tm	NaN								✔			✔		✔
D5	Flagged	no Cells Media	hsa-miR-141-3p	Unknown	Undetermined	NaN	93.2	Auto Tm	NaN								✔			✔		✔
D6	Passed	no Cells Media	hsa-miR-342-3p	Unknown	36.9053	NaN	69.9	Auto Tm	NaN
D7	Flagged	no Cells Media	hsa-miR-668-3p	Unknown	Undetermined	NaN	80	Auto Tm	NaN								✔			✔		✔
D8	Passed	no Cells Media	hsa-miR-934	Unknown	37.0927	NaN	72	Auto Tm	NaN
D9	Flagged	no Cells Media	hsa-miR-101-3p	Unknown	Undetermined	NaN	62.1	Auto Tm	NaN								✔			✔		✔
D10	Flagged	no Cells Media	hsa-miR-539-5p	Unknown	Undetermined	NaN	76	Auto Tm	NaN								✔			✔		✔
D11	Flagged	no Cells Media	hsa-miR-331-3p	Unknown	Undetermined	NaN	62.1	Auto Tm	NaN								✔			✔		✔
D12	Flagged	no Cells Media	hsa-miR-499a-5p	Unknown	Undetermined	NaN	70.1	Auto Tm	NaN								✔			✔		✔
D13	Flagged	no Cells Media	hsa-miR-196a-5p	Unknown	Undetermined	NaN	79.1	Auto Tm	NaN								✔			✔		✔
D14	Flagged	no Cells Media	hsa-miR-888-5p	Unknown	Undetermined	NaN	66.7	Auto Tm	NaN								✔			✔		✔
D15	Flagged	no Cells Media	hsa-miR-330-3p	Unknown	Undetermined	NaN	71.7	Auto Tm	NaN								✔			✔		✔
D16	Flagged	no Cells Media	hsa-miR-570-3p	Unknown	Undetermined	NaN	68.8	Auto Tm	NaN								✔			✔		✔
D17	Flagged	no Cells Media	hsa-miR-518c-3p	Unknown	Undetermined	NaN	69.3	Auto Tm	NaN								✔			✔		✔
D18	Flagged	no Cells Media	hsa-miR-200a-3p	Unknown	Undetermined	NaN	70.3	Auto Tm	NaN								✔			✔		✔
D19	Flagged	no Cells Media	hsa-miR-188-5p	Unknown	Undetermined	NaN	65.9	Auto Tm	NaN								✔			✔		✔
D20	Passed	no Cells Media	hsa-miR-26a-5p	Unknown	36.9666	NaN	70.9	Auto Tm	NaN
D21	Flagged	no Cells Media	hsa-miR-99b-5p	Unknown	Undetermined	NaN	71.3	Auto Tm	NaN								✔			✔		✔
D22	Flagged	no Cells Media	hsa-miR-431-5p	Unknown	Undetermined	NaN	65.1	Auto Tm	NaN								✔			✔		✔
D23	Passed	no Cells Media	hsa-miR-23b-3p	Unknown	35.9183	NaN	70	Auto Tm	NaN
D24	Flagged	no Cells Media	hsa-miR-367-3p	Unknown	Undetermined	NaN	69.2	Auto Tm	NaN								✔			✔		✔
E1	Flagged	no Cells Media	hsa-miR-505-3p	Unknown	Undetermined	NaN	69.2	Auto Tm	NaN								✔			✔		✔
E2	Passed	no Cells Media	hsa-miR-18a-5p	Unknown	36.9484	NaN	75.8	Auto Tm	NaN
E3	Passed	no Cells Media	hsa-miR-92a-3p	Unknown	34.9215	NaN	72.1	Auto Tm	NaN
E4	Flagged	no Cells Media	hsa-miR-500a-5p	Unknown	Undetermined	NaN	75.7	Auto Tm	NaN								✔			✔		✔
E5	Flagged	no Cells Media	hsa-miR-887-3p	Unknown	Undetermined	NaN	69.1	Auto Tm	NaN								✔			✔		✔
E6	Flagged	no Cells Media	hsa-miR-491-3p	Unknown	Undetermined	NaN	69.9	Auto Tm	NaN								✔			✔		✔
E7	Passed	no Cells Media	hsa-miR-423-3p	Unknown	35.8976	NaN	72	Auto Tm	NaN
E8	Flagged	no Cells Media	hsa-miR-126-3p	Unknown	Undetermined	NaN	63.4	Auto Tm	NaN								✔			✔		✔
E9	Flagged	no Cells Media	hsa-miR-421	Unknown	Undetermined	NaN	63.1	Auto Tm	NaN								✔			✔		✔
E10	Flagged	no Cells Media	hsa-miR-376b-3p	Unknown	Undetermined	NaN	74.6	Auto Tm	NaN								✔			✔		✔
E11	Flagged	no Cells Media	hsa-miR-302c-3p	Unknown	Undetermined	NaN	65.7	Auto Tm	NaN								✔			✔		✔
E12	Flagged	no Cells Media	hsa-miR-625-3p	Unknown	Undetermined	NaN	70.1	Auto Tm	NaN								✔			✔		✔
E13	Flagged	no Cells Media	hsa-miR-339-5p	Unknown	Undetermined	NaN	62	Auto Tm	NaN								✔			✔		✔
E14	Flagged	no Cells Media	hsa-miR-873-5p	Unknown	Undetermined	NaN	62.6	Auto Tm	NaN								✔			✔		✔
E15	Flagged	no Cells Media	hsa-miR-323a-3p	Unknown	Undetermined	NaN	73	Auto Tm	NaN								✔			✔		✔
E16	Flagged	no Cells Media	hsa-miR-181d-5p	Unknown	Undetermined	NaN	63.6	Auto Tm	NaN								✔			✔		✔
E17	Passed	no Cells Media	hsa-miR-125a-5p	Unknown	35.917	NaN	69.3	Auto Tm	NaN
E18	Flagged	no Cells Media	hsa-miR-129-5p	Unknown	Undetermined	NaN	70.3	Auto Tm	NaN								✔			✔		✔
E19	Flagged	no Cells Media	hsa-miR-492	Unknown	Undetermined	NaN	64.6	Auto Tm	NaN								✔			✔		✔
E20	Flagged	no Cells Media	hsa-miR-20a-5p	Unknown	Undetermined	NaN	62.5	Auto Tm	NaN								✔			✔		✔
E21	Passed	no Cells Media	hsa-miR-374b-5p	Unknown	37.015	NaN	69.8	Auto Tm	NaN
E22	Flagged	no Cells Media	hsa-miR-302d-3p	Unknown	Undetermined	NaN	62	Auto Tm	NaN								✔			✔		✔
E23	Flagged	no Cells Media	hsa-miR-346	Unknown	Undetermined	NaN	71.9	Auto Tm	NaN								✔			✔		✔
E24	Passed	no Cells Media	hsa-miR-151a-3p	Unknown	37.0493	NaN	70.6	Auto Tm	NaN
F1	Passed	no Cells Media	hsa-miR-493-3p	Unknown	37.1548	NaN	69.9	Auto Tm	NaN
F2	Passed	no Cells Media	hsa-miR-122-5p	Unknown	37.0672	NaN	70.2	Auto Tm	NaN
F3	Flagged	no Cells Media	hsa-miR-99a-3p	Unknown	Undetermined	NaN	62.1	Auto Tm	NaN								✔			✔		✔
F4	Passed	no Cells Media	hsa-miR-361-5p	Unknown	36.9515	NaN	71.8	Auto Tm	NaN
F5	Flagged	no Cells Media	hsa-miR-202-3p	Unknown	Undetermined	NaN	90.1	Auto Tm	NaN								✔			✔		✔
F6	Passed	no Cells Media	hsa-miR-125b-5p	Unknown	34.9303	NaN	71	Auto Tm	NaN
F7	Flagged	no Cells Media	hsa-miR-503-5p	Unknown	Undetermined	NaN	72	Auto Tm	NaN								✔			✔		✔
F8	Flagged	no Cells Media	hsa-miR-204-5p	Unknown	Undetermined	NaN	72.5	Auto Tm	NaN								✔			✔		✔
F9	Passed	no Cells Media	hsa-miR-30d-5p	Unknown	36.9523	NaN	72.5	Auto Tm	NaN
F10	Flagged	no Cells Media	hsa-miR-301a-3p	Unknown	Undetermined	NaN	62.1	Auto Tm	NaN								✔			✔		✔
F11	Flagged	no Cells Media	hsa-miR-362-5p	Unknown	Undetermined	NaN	68.3	Auto Tm	NaN								✔			✔		✔
F12	Flagged	no Cells Media	hsa-miR-30b-3p	Unknown	Undetermined	NaN	86.5	Auto Tm	NaN								✔			✔		✔
F13	Flagged	no Cells Media	hsa-miR-654-5p	Unknown	Undetermined	NaN	75.9	Auto Tm	NaN								✔			✔		✔
F14	Flagged	no Cells Media	hsa-miR-545-3p	Unknown	Undetermined	NaN	71.2	Auto Tm	NaN								✔			✔		✔
F15	Flagged	no Cells Media	hsa-miR-29b-2-5p	Unknown	Undetermined	NaN	62	Auto Tm	NaN								✔			✔		✔
F16	Flagged	no Cells Media	hsa-miR-491-5p	Unknown	Undetermined	NaN	71.7	Auto Tm	NaN								✔			✔		✔
F17	Flagged	no Cells Media	hsa-miR-92b-3p	Unknown	Undetermined	NaN	74.8	Auto Tm	NaN								✔			✔		✔
F18	Flagged	no Cells Media	hsa-miR-665	Unknown	33.8702	NaN	82.6	Auto Tm	NaN										✔
F19	Flagged	no Cells Media	hsa-miR-506-3p	Unknown	Undetermined	NaN	62	Auto Tm	NaN								✔			✔		✔
F20	Flagged	no Cells Media	hsa-miR-363-3p	Unknown	Undetermined	NaN	93.3	Auto Tm	NaN								✔			✔		✔
F21	Passed	no Cells Media	hsa-miR-132-3p	Unknown	37.0631	NaN	71.1	Auto Tm	NaN
F22	Flagged	no Cells Media	hsa-miR-651-5p	Unknown	Undetermined	NaN	62.2	Auto Tm	NaN								✔			✔		✔
F23	Flagged	no Cells Media	hsa-miR-628-3p	Unknown	Undetermined	NaN	61.9	Auto Tm	NaN								✔			✔		✔
F24	Flagged	no Cells Media	hsa-miR-432-5p	Unknown	Undetermined	NaN	87.2	Auto Tm	NaN								✔			✔		✔
G1	Flagged	no Cells Media	hsa-miR-154-3p	Unknown	Undetermined	NaN	75.8	Auto Tm	NaN								✔			✔		✔
G2	Passed	no Cells Media	hsa-miR-27a-3p	Unknown	35.9072	NaN	70.5	Auto Tm	NaN
G3	Passed	no Cells Media	hsa-miR-376c-3p	Unknown	36.9353	NaN	69.4	Auto Tm	NaN
G4	Passed	no Cells Media	hsa-miR-940	Unknown	35.9385	NaN	70.5	Auto Tm	NaN
G5	Flagged	no Cells Media	hsa-miR-22-5p	Unknown	Undetermined	NaN	64.2	Auto Tm	NaN								✔			✔		✔
G6	Passed	no Cells Media	hsa-miR-224-5p	Unknown	37.071	NaN	71.8	Auto Tm	NaN
G7	Passed	no Cells Media	hsa-miR-885-5p	Unknown	37.0881	NaN	70.4	Auto Tm	NaN
G8	Passed	no Cells Media	hsa-miR-320a	Unknown	34.9129	NaN	72.3	Auto Tm	NaN
G9	Flagged	no Cells Media	hsa-miR-18b-5p	Unknown	Undetermined	NaN	72.2	Auto Tm	NaN								✔			✔		✔
G10	Flagged	no Cells Media	hsa-miR-187-3p	Unknown	Undetermined	NaN	65.7	Auto Tm	NaN								✔			✔		✔
G11	Flagged	no Cells Media	hsa-miR-516b-5p	Unknown	Undetermined	NaN	64.9	Auto Tm	NaN								✔			✔		✔
G12	Flagged	no Cells Media	hsa-miR-302c-5p	Unknown	Undetermined	NaN	62.3	Auto Tm	NaN								✔			✔		✔
G13	Flagged	no Cells Media	hsa-miR-548b-3p	Unknown	Undetermined	NaN	62	Auto Tm	NaN								✔			✔		✔
G14	Flagged	no Cells Media	hsa-miR-186-5p	Unknown	37.2316	NaN	70.1	Auto Tm	NaN								✔
G15	Flagged	no Cells Media	hsa-miR-199a-5p	Unknown	Undetermined	NaN	69.3	Auto Tm	NaN								✔			✔		✔
G16	Flagged	no Cells Media	hsa-miR-155-5p	Unknown	Undetermined	NaN	82.3	Auto Tm	NaN								✔			✔		✔
G17	Flagged	no Cells Media	hsa-miR-107	Unknown	Undetermined	NaN	82.9	Auto Tm	NaN								✔			✔		✔
G18	Flagged	no Cells Media	hsa-miR-302b-3p	Unknown	Undetermined	NaN	81.3	Auto Tm	NaN								✔			✔		✔
G19	Flagged	no Cells Media	hsa-miR-662	Unknown	Undetermined	NaN	62	Auto Tm	NaN								✔			✔		✔
G20	Flagged	no Cells Media	hsa-miR-519d-3p	Unknown	Undetermined	NaN	68.2	Auto Tm	NaN								✔			✔		✔
G21	Passed	no Cells Media	hsa-miR-485-3p	Unknown	37.0257	NaN	70	Auto Tm	NaN
G22	Flagged	no Cells Media	hsa-miR-200b-3p	Unknown	Undetermined	NaN	62	Auto Tm	NaN								✔			✔		✔
G23	Flagged	no Cells Media	hsa-miR-337-3p	Unknown	Undetermined	NaN	67.4	Auto Tm	NaN								✔			✔		✔
G24	Flagged	no Cells Media	hsa-miR-494-3p	Unknown	Undetermined	NaN	61.9	Auto Tm	NaN								✔			✔		✔
H1	Flagged	no Cells Media	hsa-miR-371a-3p	Unknown	Undetermined	NaN	68.4	Auto Tm	NaN								✔			✔		✔
H2	Flagged	no Cells Media	hsa-miR-637	Unknown	Undetermined	NaN	62.1	Auto Tm	NaN								✔			✔		✔
H3	Passed	no Cells Media	hsa-miR-144-3p	Unknown	37.0964	NaN	69.9	Auto Tm	NaN
H4	Flagged	no Cells Media	hsa-miR-16-1-3p	Unknown	37.1357	NaN	71.8	Auto Tm	NaN								✔
H5	Flagged	no Cells Media	hsa-miR-631	Unknown	Undetermined	NaN	62.1	Auto Tm	NaN								✔			✔		✔
H6	Flagged	no Cells Media	hsa-miR-34c-5p	Unknown	Undetermined	NaN	75.5	Auto Tm	NaN								✔			✔		✔
H7	Flagged	no Cells Media	hsa-miR-211-5p	Unknown	Undetermined	NaN	63.9	Auto Tm	NaN								✔			✔		✔
H8	Flagged	no Cells Media	hsa-miR-454-3p	Unknown	Undetermined	NaN	73.1	Auto Tm	NaN								✔			✔		✔
H9	Flagged	no Cells Media	hsa-let-7f-5p	Unknown	Undetermined	NaN	62.1	Auto Tm	NaN								✔			✔		✔
H10	Passed	no Cells Media	hsa-miR-30e-5p	Unknown	37.0921	NaN	72	Auto Tm	NaN
H11	Passed	no Cells Media	hsa-miR-34a-5p	Unknown	36.9485	NaN	74.1	Auto Tm	NaN
H12	Passed	no Cells Media	hsa-miR-663a	Unknown	35.9576	NaN	76.5	Auto Tm	NaN
H13	Flagged	no Cells Media	hsa-miR-518e-3p	Unknown	Undetermined	NaN	62.8	Auto Tm	NaN								✔			✔		✔
H14	Flagged	no Cells Media	hsa-miR-29b-3p	Unknown	Undetermined	NaN	71.2	Auto Tm	NaN								✔			✔		✔
H15	Flagged	no Cells Media	hsa-miR-658	Unknown	Undetermined	NaN	78.8	Auto Tm	NaN								✔			✔		✔
H16	Flagged	no Cells Media	hsa-miR-572	Unknown	36.8973	NaN	76.2	Auto Tm	NaN								✔
H17	Flagged	no Cells Media	hsa-miR-802	Unknown	Undetermined	NaN	82.1	Auto Tm	NaN								✔			✔		✔
H18	Flagged	no Cells Media	hsa-miR-521	Unknown	Undetermined	NaN	67.7	Auto Tm	NaN								✔			✔		✔
H19	Flagged	no Cells Media	hsa-miR-433-3p	Unknown	Undetermined	NaN	71.1	Auto Tm	NaN								✔			✔		✔
H20	Flagged	no Cells Media	hsa-miR-660-5p	Unknown	Undetermined	NaN	63.1	Auto Tm	NaN								✔			✔		✔
H21	Passed	no Cells Media	hsa-let-7c-5p	Unknown	37.0474	NaN	69.8	Auto Tm	NaN
H22	Flagged	no Cells Media	hsa-miR-28-5p	Unknown	Undetermined	NaN	70.3	Auto Tm	NaN								✔			✔		✔
H23	Flagged	no Cells Media	hsa-miR-324-5p	Unknown	Undetermined	NaN	61.9	Auto Tm	NaN								✔			✔		✔
H24	Flagged	no Cells Media	hsa-miR-219a-5p	Unknown	Undetermined	NaN	65.1	Auto Tm	NaN								✔			✔		✔
I1	Passed	no Cells Media	hsa-miR-19b-3p	Unknown	35.9179	NaN	69.2	Auto Tm	NaN
I2	Flagged	no Cells Media	hsa-miR-526b-5p	Unknown	Undetermined	NaN	73.9	Auto Tm	NaN								✔			✔		✔
I3	Flagged	no Cells Media	hsa-miR-215-5p	Unknown	Undetermined	NaN	68.4	Auto Tm	NaN								✔			✔		✔
I4	Passed	no Cells Media	hsa-miR-30b-5p	Unknown	36.9442	NaN	69.2	Auto Tm	NaN
I5	Flagged	no Cells Media	hsa-miR-184	Unknown	Undetermined	NaN	66	Auto Tm	NaN								✔			✔		✔
I6	Flagged	no Cells Media	hsa-miR-422a	Unknown	Undetermined	NaN	63.9	Auto Tm	NaN								✔			✔		✔
I7	Passed	no Cells Media	hsa-miR-199a-3p	Unknown	35.927	NaN	69.6	Auto Tm	NaN
I8	Flagged	no Cells Media	hsa-miR-335-5p	Unknown	37.1126	NaN	71.7	Auto Tm	NaN								✔
I9	Flagged	no Cells Media	hsa-miR-519a-3p	Unknown	Undetermined	NaN	62.1	Auto Tm	NaN								✔			✔		✔
I10	Passed	no Cells Media	hsa-miR-21-5p	Unknown	32.9164	NaN	69.1	Auto Tm	NaN
I11	Flagged	no Cells Media	hsa-miR-129-2-3p	Unknown	Undetermined	NaN	71.7	Auto Tm	NaN								✔			✔		✔
I12	Passed	no Cells Media	hsa-miR-26b-5p	Unknown	37.1417	NaN	69.8	Auto Tm	NaN
I13	Passed	no Cells Media	hsa-miR-214-3p	Unknown	34.9108	NaN	71.4	Auto Tm	NaN
I14	Flagged	no Cells Media	hsa-miR-32-5p	Unknown	Undetermined	NaN	62.3	Auto Tm	NaN								✔			✔		✔
I15	Flagged	no Cells Media	hsa-miR-324-3p	Unknown	Undetermined	NaN	65.7	Auto Tm	NaN								✔			✔		✔
I16	Flagged	no Cells Media	hsa-miR-488-3p	Unknown	Undetermined	NaN	62	Auto Tm	NaN								✔			✔		✔
I17	Flagged	no Cells Media	hsa-miR-371a-5p	Unknown	Undetermined	NaN	83.1	Auto Tm	NaN								✔			✔		✔
I18	Flagged	no Cells Media	hsa-miR-455-5p	Unknown	Undetermined	NaN	71.7	Auto Tm	NaN								✔			✔		✔
I19	Flagged	no Cells Media	hsa-miR-891a-5p	Unknown	Undetermined	NaN	69.5	Auto Tm	NaN								✔			✔		✔
I20	Flagged	no Cells Media	hsa-miR-549a	Unknown	Undetermined	NaN	63.8	Auto Tm	NaN								✔			✔		✔
I21	Flagged	no Cells Media	hsa-miR-205-5p	Unknown	Undetermined	NaN	87.2	Auto Tm	NaN								✔			✔		✔
I22	Flagged	no Cells Media	hsa-miR-518b	Unknown	Undetermined	NaN	75	Auto Tm	NaN								✔			✔		✔
I23	Passed	no Cells Media	hsa-miR-19a-3p	Unknown	36.9812	NaN	69.8	Auto Tm	NaN
I24	Flagged	no Cells Media	hsa-miR-150-5p	Unknown	Undetermined	NaN	63.8	Auto Tm	NaN								✔			✔		✔
J1	Passed	no Cells Media	hsa-miR-15a-5p	Unknown	37.0331	NaN	70.2	Auto Tm	NaN
J2	Flagged	no Cells Media	hsa-let-7d-3p	Unknown	Undetermined	NaN	62.1	Auto Tm	NaN								✔			✔		✔
J3	Flagged	no Cells Media	hsa-miR-608	Unknown	Undetermined	NaN	66.5	Auto Tm	NaN								✔			✔		✔
J4	Flagged	no Cells Media	hsa-miR-671-5p	Unknown	Undetermined	NaN	81.4	Auto Tm	NaN								✔			✔		✔
J5	Flagged	no Cells Media	hsa-miR-497-5p	Unknown	Undetermined	NaN	62.1	Auto Tm	NaN								✔			✔		✔
J6	Flagged	no Cells Media	hsa-miR-877-5p	Unknown	Undetermined	NaN	78.4	Auto Tm	NaN								✔			✔		✔
J7	Flagged	no Cells Media	hsa-miR-187-5p	Unknown	Undetermined	NaN	65.7	Auto Tm	NaN								✔			✔		✔
J8	Passed	no Cells Media	hsa-miR-10b-5p	Unknown	36.9243	NaN	70.7	Auto Tm	NaN
J9	Passed	no Cells Media	hsa-let-7i-5p	Unknown	36.9989	NaN	69.6	Auto Tm	NaN
J10	Flagged	no Cells Media	hsa-miR-202-5p	Unknown	Undetermined	NaN	68.6	Auto Tm	NaN								✔			✔		✔
J11	Passed	no Cells Media	hsa-miR-652-3p	Unknown	37.1389	NaN	71.7	Auto Tm	NaN
J12	Flagged	no Cells Media	hsa-miR-126-5p	Unknown	Undetermined	NaN	92.2	Auto Tm	NaN								✔			✔		✔
J13	Flagged	no Cells Media	hsa-miR-30e-3p	Unknown	Undetermined	NaN	73.3	Auto Tm	NaN								✔			✔		✔
J14	Flagged	no Cells Media	hsa-miR-181c-5p	Unknown	Undetermined	NaN	70.9	Auto Tm	NaN								✔			✔		✔
J15	Flagged	no Cells Media	hsa-miR-9-3p	Unknown	Undetermined	NaN	85.9	Auto Tm	NaN								✔			✔		✔
J16	Flagged	no Cells Media	hsa-miR-548c-3p	Unknown	Undetermined	NaN	70.9	Auto Tm	NaN								✔			✔		✔
J17	Passed	no Cells Media	hsa-miR-152-3p	Unknown	36.9619	NaN	70.1	Auto Tm	NaN
J18	Passed	no Cells Media	hsa-miR-93-5p	Unknown	37.0342	NaN	72.2	Auto Tm	NaN
J19	Passed	no Cells Media	hsa-miR-365a-3p	Unknown	36.9562	NaN	69.5	Auto Tm	NaN
J20	Passed	no Cells Media	hsa-miR-29c-3p	Unknown	35.9375	NaN	70	Auto Tm	NaN
J21	Flagged	no Cells Media	hsa-miR-372-3p	Unknown	Undetermined	NaN	62	Auto Tm	NaN								✔			✔		✔
J22	Passed	no Cells Media	hsa-miR-133a-3p	Unknown	36.9836	NaN	71.1	Auto Tm	NaN
J23	Passed	no Cells Media	hsa-miR-124-3p	Unknown	37.0938	NaN	69.8	Auto Tm	NaN
J24	Flagged	no Cells Media	hsa-miR-190a-5p	Unknown	Undetermined	NaN	69	Auto Tm	NaN								✔			✔		✔
K1	Flagged	no Cells Media	hsa-miR-302a-3p	Unknown	Undetermined	NaN	67.9	Auto Tm	NaN								✔			✔		✔
K2	Flagged	no Cells Media	hsa-miR-595	Unknown	Undetermined	NaN	69.4	Auto Tm	NaN								✔			✔		✔
K3	Passed	no Cells Media	hsa-miR-602	Unknown	36.9262	NaN	80.3	Auto Tm	NaN
K4	Flagged	no Cells Media	hsa-miR-223-3p	Unknown	Undetermined	NaN	67.3	Auto Tm	NaN								✔			✔		✔
K5	Flagged	no Cells Media	hsa-miR-627-5p	Unknown	Undetermined	NaN	69.7	Auto Tm	NaN								✔			✔		✔
K6	Flagged	no Cells Media	hsa-miR-34b-3p	Unknown	37.1612	NaN	76	Auto Tm	NaN								✔
K7	Flagged	no Cells Media	hsa-miR-410-3p	Unknown	Undetermined	NaN	67.5	Auto Tm	NaN								✔			✔		✔
K8	Flagged	no Cells Media	hsa-miR-17-5p	Unknown	Undetermined	NaN	62.4	Auto Tm	NaN								✔			✔		✔
K9	Passed	no Cells Media	hsa-miR-376a-3p	Unknown	37.0339	NaN	70.2	Auto Tm	NaN
K10	Flagged	no Cells Media	hsa-miR-514a-3p	Unknown	Undetermined	NaN	62.1	Auto Tm	NaN								✔			✔		✔
K11	Flagged	no Cells Media	hsa-miR-512-5p	Unknown	Undetermined	NaN	62.1	Auto Tm	NaN								✔			✔		✔
K12	Flagged	no Cells Media	hsa-miR-449a	Unknown	Undetermined	NaN	92.2	Auto Tm	NaN								✔			✔		✔
K13	Flagged	no Cells Media	hsa-miR-498	Unknown	Undetermined	NaN	63.3	Auto Tm	NaN								✔			✔		✔
K14	Passed	no Cells Media	hsa-miR-148b-3p	Unknown	37.0025	NaN	71.2	Auto Tm	NaN
K15	Passed	no Cells Media	hsa-miR-127-3p	Unknown	37.1439	NaN	70.7	Auto Tm	NaN
K16	Passed	no Cells Media	hsa-miR-598-3p	Unknown	37.0557	NaN	69.8	Auto Tm	NaN
K17	Flagged	no Cells Media	hsa-miR-96-5p	Unknown	Undetermined	NaN	66.1	Auto Tm	NaN								✔			✔		✔
K18	Flagged	no Cells Media	hsa-let-7d-5p	Unknown	Undetermined	NaN	70.3	Auto Tm	NaN								✔			✔		✔
K19	Flagged	no Cells Media	hsa-miR-135b-5p	Unknown	Undetermined	NaN	62.5	Auto Tm	NaN								✔			✔		✔
K20	Flagged	no Cells Media	hsa-miR-495-3p	Unknown	37.0847	NaN	76.1	Auto Tm	NaN								✔
K21	Flagged	no Cells Media	hsa-miR-299-5p	Unknown	37.0484	NaN	69.3	Auto Tm	NaN								✔
K22	Flagged	no Cells Media	hsa-miR-34c-3p	Unknown	Undetermined	NaN	84.7	Auto Tm	NaN								✔			✔		✔
K23	Flagged	no Cells Media	hsa-miR-596	Unknown	36.9241	NaN	72.9	Auto Tm	NaN								✔
K24	Flagged	no Cells Media	hsa-miR-744-5p	Unknown	Undetermined	NaN	61.9	Auto Tm	NaN								✔			✔		✔
L1	Passed	no Cells Media	hsa-miR-145-5p	Unknown	31.9096	NaN	68.4	Auto Tm	NaN
L2	Flagged	no Cells Media	hsa-miR-622	Unknown	Undetermined	NaN	62.1	Auto Tm	NaN								✔			✔		✔
L3	Flagged	no Cells Media	hsa-miR-516a-5p	Unknown	Undetermined	NaN	71.5	Auto Tm	NaN								✔			✔		✔
L4	Flagged	no Cells Media	hsa-let-7a-5p	Unknown	Undetermined	NaN	69.4	Auto Tm	NaN								✔			✔		✔
L5	Flagged	no Cells Media	hsa-miR-96-3p	Unknown	Undetermined	NaN	79.2	Auto Tm	NaN								✔			✔		✔
L6	Flagged	no Cells Media	hsa-miR-185-3p	Unknown	Undetermined	NaN	63.9	Auto Tm	NaN								✔			✔		✔
L7	Flagged	no Cells Media	hsa-miR-615-3p	Unknown	Undetermined	NaN	75.7	Auto Tm	NaN								✔			✔		✔
L8	Flagged	no Cells Media	hsa-miR-128-3p	Unknown	Undetermined	NaN	64.9	Auto Tm	NaN								✔			✔		✔
L9	Flagged	no Cells Media	hsa-miR-766-3p	Unknown	Undetermined	NaN	69.9	Auto Tm	NaN								✔			✔		✔
L10	Flagged	no Cells Media	hsa-miR-206	Unknown	37.0909	NaN	70.7	Auto Tm	NaN								✔
L11	Flagged	no Cells Media	hsa-miR-298	Unknown	Undetermined	NaN	69.4	Auto Tm	NaN								✔			✔		✔
L12	Flagged	no Cells Media	hsa-miR-193a-5p	Unknown	Undetermined	NaN	70.9	Auto Tm	NaN								✔			✔		✔
L13	Flagged	no Cells Media	hsa-miR-449b-5p	Unknown	Undetermined	NaN	70.7	Auto Tm	NaN								✔			✔		✔
L14	Flagged	no Cells Media	hsa-miR-520d-5p	Unknown	Undetermined	NaN	62	Auto Tm	NaN								✔			✔		✔
L15	Flagged	no Cells Media	hsa-miR-192-5p	Unknown	Undetermined	NaN	72	Auto Tm	NaN								✔			✔		✔
L16	Passed	no Cells Media	hsa-miR-29a-3p	Unknown	36.9351	NaN	69.8	Auto Tm	NaN
L17	Flagged	no Cells Media	hsa-miR-18a-3p	Unknown	Undetermined	NaN	62	Auto Tm	NaN								✔			✔		✔
L18	Flagged	no Cells Media	hsa-miR-383-5p	Unknown	Undetermined	NaN	62	Auto Tm	NaN								✔
L19	Flagged	no Cells Media	hsa-miR-9-5p	Unknown	Undetermined	34.8077	62	Auto Tm	NaN								✔			✔
L20	Flagged	no Cells Media	hsa-miR-142-5p	Unknown	Undetermined	NaN	69	Auto Tm	NaN								✔			✔		✔
L21	Flagged	no Cells Media	hsa-miR-363-5p	Unknown	Undetermined	NaN	65.9	Auto Tm	NaN								✔			✔		✔
L22	Flagged	no Cells Media	hsa-miR-147b	Unknown	Undetermined	NaN	62.8	Auto Tm	NaN								✔			✔		✔
L23	Passed	no Cells Media	hsa-miR-197-3p	Unknown	36.9612	NaN	68.7	Auto Tm	NaN
L24	Flagged	no Cells Media	hsa-miR-597-5p	Unknown	Undetermined	NaN	61.9	Auto Tm	NaN								✔			✔		✔
M1	Passed	no Cells Media	hsa-miR-326	Unknown	37.0753	NaN	73.6	Auto Tm	NaN
M2	Passed	no Cells Media	hsa-miR-15b-5p	Unknown	37.1243	NaN	69.4	Auto Tm	NaN
M3	Flagged	no Cells Media	hsa-miR-105-5p	Unknown	Undetermined	NaN	77.6	Auto Tm	NaN								✔			✔		✔
M4	Flagged	no Cells Media	hsa-miR-196b-5p	Unknown	Undetermined	NaN	79.2	Auto Tm	NaN								✔			✔		✔
M5	Flagged	no Cells Media	hsa-miR-296-5p	Unknown	Undetermined	NaN	65.2	Auto Tm	NaN								✔			✔		✔
M6	Flagged	no Cells Media	hsa-miR-20b-5p	Unknown	Undetermined	NaN	64.2	Auto Tm	NaN								✔			✔		✔
M7	Flagged	no Cells Media	hsa-miR-147a	Unknown	Undetermined	NaN	92	Auto Tm	NaN								✔			✔		✔
M8	Flagged	no Cells Media	hsa-miR-198	Unknown	Undetermined	NaN	75.4	Auto Tm	NaN								✔			✔		✔
M9	Flagged	no Cells Media	hsa-miR-375	Unknown	Undetermined	NaN	68.3	Auto Tm	NaN								✔			✔		✔
M10	Flagged	no Cells Media	hsa-miR-517a-3p	Unknown	Undetermined	NaN	68.1	Auto Tm	NaN								✔			✔		✔
M11	Flagged	no Cells Media	hsa-miR-361-3p	Unknown	Undetermined	NaN	75.4	Auto Tm	NaN								✔			✔		✔
M12	Flagged	no Cells Media	hsa-miR-21-3p	Unknown	Undetermined	NaN	86.5	Auto Tm	NaN								✔			✔		✔
M13	Passed	no Cells Media	hsa-miR-373-3p	Unknown	35.9316	NaN	72.8	Auto Tm	NaN
M14	Flagged	no Cells Media	hsa-miR-518f-3p	Unknown	Undetermined	NaN	78.3	Auto Tm	NaN								✔			✔		✔
M15	Passed	no Cells Media	hsa-miR-222-3p	Unknown	36.9439	NaN	69.3	Auto Tm	NaN
M16	Flagged	no Cells Media	hsa-miR-617	Unknown	Undetermined	NaN	70.6	Auto Tm	NaN								✔			✔		✔
M17	Flagged	no Cells Media	hsa-miR-154-5p	Unknown	Undetermined	NaN	80.7	Auto Tm	NaN								✔			✔		✔
M18	Passed	no Cells Media	hsa-miR-708-5p	Unknown	37.1206	34.8077	70.6	Auto Tm	NaN
M19	Passed	no Cells Media	hsa-let-7b-5p	Unknown	32.4948	34.8077	69.8	Auto Tm	NaN
M20	Passed	no Cells Media	hsa-miR-95-3p	Unknown	37.1533	NaN	69.3	Auto Tm	NaN
M21	Flagged	no Cells Media	hsa-miR-517c-3p	Unknown	Undetermined	NaN	65.6	Auto Tm	NaN								✔			✔		✔
M22	Passed	no Cells Media	hsa-miR-151a-5p	Unknown	36.9946	NaN	69.3	Auto Tm	NaN
M23	Flagged	no Cells Media	hsa-miR-502-5p	Unknown	Undetermined	NaN	70.6	Auto Tm	NaN								✔			✔		✔
M24	Flagged	no Cells Media	hsa-miR-345-5p	Unknown	Undetermined	NaN	61.9	Auto Tm	NaN								✔			✔		✔
N1	Flagged	no Cells Media	hsa-miR-509-3p	Unknown	Undetermined	NaN	71	Auto Tm	NaN								✔			✔		✔
N2	Flagged	no Cells Media	hsa-miR-134-5p	Unknown	Undetermined	NaN	68.1	Auto Tm	NaN								✔			✔		✔
N3	Flagged	no Cells Media	hsa-miR-382-5p	Unknown	Undetermined	NaN	64.7	Auto Tm	NaN								✔			✔		✔
N4	Passed	no Cells Media	hsa-miR-490-3p	Unknown	37.1561	NaN	70.2	Auto Tm	NaN
N5	Flagged	no Cells Media	hsa-miR-200c-3p	Unknown	Undetermined	NaN	71.8	Auto Tm	NaN								✔			✔		✔
N6	Passed	no Cells Media	hsa-miR-30a-5p	Unknown	37.0805	NaN	71	Auto Tm	NaN
N7	Flagged	no Cells Media	hsa-miR-181b-5p	Unknown	Undetermined	NaN	62.1	Auto Tm	NaN								✔			✔		✔
N8	Flagged	no Cells Media	hsa-miR-33a-5p	Unknown	Undetermined	NaN	63.6	Auto Tm	NaN								✔			✔		✔
N9	Flagged	no Cells Media	hsa-miR-195-5p	Unknown	Undetermined	NaN	65.7	Auto Tm	NaN								✔			✔		✔
N10	Flagged	no Cells Media	hsa-miR-874-3p	Unknown	Undetermined	NaN	75.4	Auto Tm	NaN								✔			✔		✔
N11	Flagged	no Cells Media	hsa-miR-135a-5p	Unknown	Undetermined	NaN	69.4	Auto Tm	NaN								✔			✔		✔
N12	Flagged	no Cells Media	hsa-miR-26a-2-3p	Unknown	Undetermined	NaN	62.3	Auto Tm	NaN								✔			✔		✔
N13	Flagged	no Cells Media	hsa-miR-146b-5p	Unknown	Undetermined	NaN	63.6	Auto Tm	NaN								✔			✔		✔
N14	Flagged	no Cells Media	hsa-miR-412-3p	Unknown	Undetermined	NaN	62	Auto Tm	NaN								✔			✔		✔
N15	Flagged	no Cells Media	hsa-miR-1	Unknown	Undetermined	NaN	62	Auto Tm	NaN								✔			✔		✔
N16	Flagged	no Cells Media	hsa-miR-299-3p	Unknown	Undetermined	NaN	72.7	Auto Tm	NaN								✔			✔		✔
N17	Flagged	no Cells Media	hsa-miR-142-3p	Unknown	37.0715	NaN	72.7	Auto Tm	NaN								✔
N18	Flagged	no Cells Media	hsa-miR-338-3p	Unknown	Undetermined	NaN	66.4	Auto Tm	NaN								✔			✔		✔
N19	Flagged	no Cells Media	hsa-miR-584-5p	Unknown	Undetermined	NaN	63.8	Auto Tm	NaN								✔			✔		✔
N20	Flagged	no Cells Media	hsa-miR-377-3p	Unknown	Undetermined	NaN	62	Auto Tm	NaN								✔			✔		✔
N21	Flagged	no Cells Media	hsa-miR-216a-5p	Unknown	Undetermined	NaN	73.4	Auto Tm	NaN								✔			✔		✔
N22	Passed	no Cells Media	hsa-miR-424-5p	Unknown	36.9493	NaN	68.7	Auto Tm	NaN
N23	Flagged	no Cells Media	hsa-miR-921	Unknown	Undetermined	NaN	61.9	Auto Tm	NaN								✔			✔		✔
N24	Flagged	no Cells Media	hsa-miR-513a-5p	Unknown	Undetermined	NaN	89.9	Auto Tm	NaN								✔			✔		✔
O1	Passed	no Cells Media	hsa-miR-140-3p	Unknown	36.9924	NaN	68.9	Auto Tm	NaN
O2	Passed	no Cells Media	hsa-miR-181a-5p	Unknown	36.9246	NaN	69.7	Auto Tm	NaN
O3	Flagged	no Cells Media	hsa-miR-10a-5p	Unknown	Undetermined	NaN	62.1	Auto Tm	NaN								✔			✔		✔
O4	Passed	no Cells Media	hsa-miR-106a-5p	Unknown	36.9745	NaN	71.2	Auto Tm	NaN
O5	Flagged	no Cells Media	hsa-miR-182-5p	Unknown	Undetermined	NaN	67.3	Auto Tm	NaN								✔			✔		✔
O6	Flagged	no Cells Media	hsa-miR-370-3p	Unknown	Undetermined	NaN	63.6	Auto Tm	NaN								✔			✔		✔
O7	Flagged	no Cells Media	hsa-miR-576-5p	Unknown	Undetermined	NaN	70.4	Auto Tm	NaN								✔			✔		✔
O8	Flagged	no Cells Media	hsa-miR-425-3p	Unknown	Undetermined	NaN	67	Auto Tm	NaN								✔			✔		✔
O9	Flagged	no Cells Media	hsa-miR-450a-5p	Unknown	Undetermined	NaN	67	Auto Tm	NaN								✔			✔		✔
O10	Flagged	no Cells Media	hsa-miR-411-5p	Unknown	Undetermined	NaN	67.8	Auto Tm	NaN								✔			✔		✔
O11	Flagged	no Cells Media	hsa-miR-216b-5p	Unknown	Undetermined	NaN	64.1	Auto Tm	NaN								✔			✔		✔
O12	Passed	no Cells Media	hsa-miR-106b-5p	Unknown	37.103	NaN	70.7	Auto Tm	NaN
O13	Passed	no Cells Media	hsa-miR-22-3p	Unknown	36.9247	NaN	69.6	Auto Tm	NaN
O14	Flagged	no Cells Media	hsa-miR-510-5p	Unknown	Undetermined	NaN	62	Auto Tm	NaN								✔			✔		✔
O15	Passed	no Cells Media	hsa-miR-212-3p	Unknown	35.911	NaN	85.6	Auto Tm	NaN
O16	Flagged	no Cells Media	hsa-miR-525-5p	Unknown	Undetermined	NaN	62	Auto Tm	NaN								✔			✔		✔
O17	Flagged	no Cells Media	hsa-miR-542-5p	Unknown	Undetermined	NaN	81.8	Auto Tm	NaN								✔			✔		✔
O18	Flagged	no Cells Media	hsa-miR-576-3p	Unknown	Undetermined	NaN	73.2	Auto Tm	NaN								✔			✔		✔
O19	Flagged	no Cells Media	hsa-miR-583	Unknown	Undetermined	NaN	67.7	Auto Tm	NaN								✔			✔		✔
O20	Flagged	no Cells Media	hsa-miR-483-3p	Unknown	37.036	NaN	69.5	Auto Tm	NaN								✔
O21	Flagged	no Cells Media	hsa-miR-582-5p	Unknown	Undetermined	NaN	62	Auto Tm	NaN								✔			✔		✔
O22	Flagged	no Cells Media	hsa-miR-183-5p	Unknown	Undetermined	NaN	68.7	Auto Tm	NaN								✔			✔		✔
O23	Flagged	no Cells Media	hsa-miR-33b-5p	Unknown	Undetermined	NaN	70.8	Auto Tm	NaN								✔			✔		✔
O24	Flagged	no Cells Media	hsa-miR-193a-3p	Unknown	Undetermined	NaN	70	Auto Tm	NaN								✔			✔		✔
P1	Flagged	no Cells Media	hsa-miR-153-3p	Unknown	Undetermined	NaN	62.1	Auto Tm	NaN								✔			✔		✔
P2	Flagged	no Cells Media	hsa-let-7e-5p	Unknown	37.1257	NaN	69.4	Auto Tm	NaN								✔
P3	Passed	no Cells Media	hsa-miR-409-3p	Unknown	37.0597	NaN	69.2	Auto Tm	NaN
P4	Passed	no Cells Media	hsa-miR-100-5p	Unknown	36.9416	NaN	69.4	Auto Tm	NaN
P5	Flagged	no Cells Media	hsa-miR-629-5p	Unknown	Undetermined	NaN	67.1	Auto Tm	NaN								✔			✔		✔
P6	Flagged	no Cells Media	hsa-miR-484	Unknown	Undetermined	NaN	70.7	Auto Tm	NaN								✔			✔		✔
P7	Passed	no Cells Media	hsa-miR-429	Unknown	36.9988	NaN	69.9	Auto Tm	NaN
P8	Flagged	no Cells Media	hsa-miR-30c-2-3p	Unknown	Undetermined	NaN	71	Auto Tm	NaN								✔			✔		✔
P9	Flagged	no Cells Media	hsa-miR-518a-3p	Unknown	Undetermined	NaN	69.6	Auto Tm	NaN								✔			✔		✔
P10	Flagged	no Cells Media	hsa-miR-340-5p	Unknown	Undetermined	NaN	68.8	Auto Tm	NaN								✔			✔		✔
P11	Flagged	no Cells Media	hsa-miR-508-3p	Unknown	Undetermined	NaN	91.7	Auto Tm	NaN								✔			✔		✔
P12	Flagged	no Cells Media	hsa-miR-381-3p	Unknown	37.0729	NaN	70.7	Auto Tm	NaN								✔
P13	Flagged	no Cells Media	hsa-miR-148a-3p	Unknown	Undetermined	NaN	70.1	Auto Tm	NaN								✔			✔		✔
P14	Passed	no Cells Media	hsa-miR-146a-5p	Unknown	37.0515	NaN	74.3	Auto Tm	NaN
P15	Flagged	no Cells Media	hsa-miR-139-5p	Unknown	Undetermined	NaN	69.6	Auto Tm	NaN								✔			✔		✔
P16	Flagged	no Cells Media	hsa-miR-373-5p	Unknown	Undetermined	NaN	69.6	Auto Tm	NaN								✔			✔		✔
P17	Flagged	no Cells Media	hsa-miR-149-5p	Unknown	Undetermined	NaN	70.1	Auto Tm	NaN								✔			✔		✔
P18	Flagged	no Cells Media	hsa-miR-642a-5p	Unknown	Undetermined	NaN	62	Auto Tm	NaN								✔			✔		✔
P19	Passed	no Cells Media	hsa-miR-31-5p	Unknown	37.1256	NaN	76.9	Auto Tm	NaN
P20	Passed	no Cells Media	hsa-miR-451a	Unknown	36.9868	NaN	69.8	Auto Tm	NaN
P21	Flagged	no Cells Media	hsa-miR-620	Unknown	Undetermined	NaN	69.5	Auto Tm	NaN								✔			✔		✔
P22	Passed	no Cells Media	hsa-miR-27b-3p	Unknown	36.9528	NaN	69.5	Auto Tm	NaN
P23	Flagged	no Cells Media	hsa-miR-523-3p	Unknown	Undetermined	NaN	82	Auto Tm	NaN								✔			✔		✔
P24	Flagged	no Cells Media	hsa-miR-374a-5p	Unknown	Undetermined	NaN	67.1	Auto Tm	NaN								✔			✔		✔

## Sheet: #3 D3
A1	Passed	no Cells Media	hsa-miR-7-5p	Unknown	36.9276	NaN	68.4	Auto Tm	NaN
A2	Flagged	no Cells Media	hsa-miR-217	Unknown	Undetermined	NaN	62.1	Auto Tm	NaN								✔			✔		✔
A3	Passed	no Cells Media	hsa-miR-337-5p	Unknown	37.0101	NaN	67.8	Auto Tm	NaN
A4	Passed	no Cells Media	hsa-miR-328-3p	Unknown	37.0042	NaN	73.1	Auto Tm	NaN
A5	Flagged	no Cells Media	hsa-miR-374b-3p	Unknown	Undetermined	NaN	69.9	Auto Tm	NaN								✔			✔		✔
A6	Passed	no Cells Media	hsa-miR-143-3p	Unknown	33.9179	NaN	69.4	Auto Tm	NaN
A7	Flagged	no Cells Media	hsa-miR-623	Unknown	Undetermined	NaN	62.1	Auto Tm	NaN								✔
A8	Flagged	no Cells Media	hsa-miR-520c-3p	Unknown	Undetermined	NaN	62.1	Auto Tm	NaN								✔			✔		✔
A9	Flagged	no Cells Media	hsa-miR-557	Unknown	Undetermined	NaN	70.4	Auto Tm	NaN								✔			✔		✔
A10	Flagged	no Cells Media	hsa-miR-218-5p	Unknown	Undetermined	NaN	74.4	Auto Tm	NaN								✔			✔		✔
A11	Passed	no Cells Media	hsa-miR-136-5p	Unknown	35.9373	NaN	69.3	Auto Tm	NaN
A12	Flagged	no Cells Media	hsa-miR-127-5p	Unknown	Undetermined	NaN	63.9	Auto Tm	NaN								✔			✔		✔
A13	Passed	no Cells Media	hsa-miR-140-5p	Unknown	36.9462	NaN	69.8	Auto Tm	NaN
A14	Passed	no Cells Media	hsa-miR-31-3p	Unknown	37.0455	NaN	70.9	Auto Tm	NaN
A15	Flagged	no Cells Media	hsa-miR-20b-3p	Unknown	Undetermined	NaN	62	Auto Tm	NaN								✔			✔		✔
A16	Flagged	no Cells Media	hsa-miR-325	Unknown	Undetermined	NaN	63.8	Auto Tm	NaN								✔			✔		✔
A17	Flagged	no Cells Media	hsa-miR-509-3-5p	Unknown	Undetermined	NaN	63.3	Auto Tm	NaN								✔			✔		✔
A18	Flagged	no Cells Media	hsa-miR-210-3p	Unknown	Undetermined	NaN	62	Auto Tm	NaN								✔			✔		✔
A19	Passed	no Cells Media	hsa-miR-199b-5p	Unknown	35.9304	NaN	68.8	Auto Tm	NaN
A20	Flagged	no Cells Media	hsa-miR-194-5p	Unknown	Undetermined	NaN	62	Auto Tm	NaN								✔			✔		✔
A21	Passed	no Cells Media	hsa-let-7g-5p	Unknown	35.9353	NaN	69.3	Auto Tm	NaN
A22	Passed	no Cells Media	hsa-miR-203a	Unknown	37.0719	NaN	69.8	Auto Tm	NaN
A23	Flagged	no Cells Media	hsa-miR-181a-3p	Unknown	Undetermined	NaN	61.9	Auto Tm	NaN								✔			✔		✔
A24	Flagged	no Cells Media	hsa-miR-137	Unknown	Undetermined	NaN	61.9	Auto Tm	NaN								✔			✔		✔
B1	Flagged	no Cells Media	hsa-miR-551b-3p	Unknown	Undetermined	NaN	62.1	Auto Tm	NaN								✔			✔		✔
B2	Flagged	no Cells Media	Blank (H2O)	Unknown	Undetermined	NaN	77.4	Auto Tm	NaN								✔			✔		✔
B3	Flagged	no Cells Media	hsa-miR-524-3p	Unknown	Undetermined	NaN	62.1	Auto Tm	NaN								✔			✔		✔
B4	Flagged	no Cells Media	UniSp2	Unknown	Undetermined	NaN	89.3	Auto Tm	NaN								✔			✔		✔
B5	Passed	no Cells Media	hsa-miR-486-5p	Unknown	37.0088	NaN	72.3	Auto Tm	NaN
B6	Flagged	no Cells Media	UniSp4	Unknown	Undetermined	NaN	77	Auto Tm	NaN								✔			✔		✔
B7	Flagged	no Cells Media	UniSp3 IPC	Unknown	22.8811	NaN	81.1	Auto Tm	NaN										✔
B8	Flagged	no Cells Media	UniSp5	Unknown	Undetermined	NaN	91.4	Auto Tm	NaN								✔			✔		✔
B9	Flagged	no Cells Media	hsa-miR-329-3p	Unknown	Undetermined	NaN	93.1	Auto Tm	NaN								✔			✔		✔
B10	Passed	no Cells Media	UniSp6	Unknown	21.9178	NaN	72.5	Auto Tm	NaN
B11	Flagged	no Cells Media	hsa-miR-487b-3p	Unknown	Undetermined	NaN	69.6	Auto Tm	NaN								✔			✔		✔
B12	Flagged	no Cells Media	cel-miR-39-3p	Unknown	Undetermined	NaN	62.3	Auto Tm	NaN								✔			✔		✔
B13	Passed	no Cells Media	hsa-miR-138-5p	Unknown	35.9383	NaN	71.2	Auto Tm	NaN
B14	Passed	no Cells Media	hsa-miR-191-5p	Unknown	33.9173	NaN	70.4	Auto Tm	NaN
B15	Passed	no Cells Media	mmu-miR-378a-3p	Unknown	36.9647	NaN	70.6	Auto Tm	NaN
B16	Passed	no Cells Media	hsa-miR-103a-3p	Unknown	34.9211	NaN	69.8	Auto Tm	NaN
B17	Flagged	no Cells Media	hsa-miR-890	Unknown	Undetermined	NaN	89.1	Auto Tm	NaN								✔			✔		✔
B18	Passed	no Cells Media	hsa-miR-423-5p	Unknown	35.9439	NaN	70.3	Auto Tm	NaN
B19	Passed	no Cells Media	hsa-miR-221-3p	Unknown	32.9283	NaN	68.8	Auto Tm	NaN
B20	Passed	no Cells Media	SNORD38B	Unknown	35.9153	NaN	71.4	Auto Tm	NaN
B21	Flagged	no Cells Media	hsa-miR-301b	Unknown	Undetermined	NaN	69.3	Auto Tm	NaN								✔			✔		✔
B22	Passed	no Cells Media	SNORD49A	Unknown	37.0653	NaN	74	Auto Tm	NaN
B23	Flagged	no Cells Media	hsa-miR-550a-5p	Unknown	Undetermined	NaN	61.9	Auto Tm	NaN								✔			✔		✔
B24	Passed	no Cells Media	U6 snRNA	Unknown	36.9687	NaN	78.8	Auto Tm	NaN
C1	Flagged	no Cells Media	hsa-miR-532-5p	Unknown	Undetermined	NaN	68.4	Auto Tm	NaN								✔			✔		✔
C2	Passed	no Cells Media	hsa-miR-99a-5p	Unknown	34.9534	NaN	72.6	Auto Tm	NaN
C3	Passed	no Cells Media	hsa-miR-16-5p	Unknown	32.9134	NaN	70.5	Auto Tm	NaN
C4	Flagged	no Cells Media	hsa-miR-98-5p	Unknown	Undetermined	NaN	69.4	Auto Tm	NaN								✔			✔		✔
C5	Passed	no Cells Media	hsa-miR-185-5p	Unknown	37.097	NaN	70.2	Auto Tm	NaN
C6	Passed	no Cells Media	hsa-miR-25-3p	Unknown	34.9105	NaN	69.6	Auto Tm	NaN
C7	Flagged	no Cells Media	UniSp3 IPC	Unknown	22.8898	NaN	81.1	Auto Tm	NaN										✔
C8	Flagged	no Cells Media	UniSp3 IPC	Unknown	22.8812	NaN	81.1	Auto Tm	NaN										✔
C9	Flagged	no Cells Media	hsa-miR-765	Unknown	Undetermined	NaN	75.4	Auto Tm	NaN								✔			✔		✔
C10	Passed	no Cells Media	hsa-miR-24-3p	Unknown	30.9701	NaN	74.6	Auto Tm	NaN
C11	Flagged	no Cells Media	hsa-miR-369-5p	Unknown	Undetermined	NaN	62	Auto Tm	NaN								✔			✔		✔
C12	Passed	no Cells Media	hsa-miR-425-5p	Unknown	35.9193	NaN	69.8	Auto Tm	NaN
C13	Flagged	no Cells Media	hsa-miR-590-5p	Unknown	Undetermined	NaN	73.5	Auto Tm	NaN								✔			✔		✔
C14	Flagged	no Cells Media	hsa-miR-760	Unknown	Undetermined	NaN	70.4	Auto Tm	NaN								✔			✔		✔
C15	Passed	no Cells Media	hsa-miR-574-3p	Unknown	34.9445	NaN	71.4	Auto Tm	NaN
C16	Passed	no Cells Media	hsa-miR-130b-3p	Unknown	36.9376	NaN	69.8	Auto Tm	NaN
C17	Passed	no Cells Media	hsa-miR-30c-5p	Unknown	34.927	NaN	70.3	Auto Tm	NaN
C18	Passed	no Cells Media	hsa-miR-133b	Unknown	36.9218	NaN	70.6	Auto Tm	NaN
C19	Flagged	no Cells Media	hsa-miR-524-5p	Unknown	Undetermined	NaN	62	Auto Tm	NaN								✔			✔		✔
C20	Passed	no Cells Media	hsa-miR-23a-3p	Unknown	31.943	NaN	70.6	Auto Tm	NaN
C21	Passed	no Cells Media	hsa-miR-193b-3p	Unknown	34.9316	NaN	70.3	Auto Tm	NaN
C22	Flagged	no Cells Media	hsa-miR-501-5p	Unknown	Undetermined	NaN	74.5	Auto Tm	NaN								✔			✔		✔
C23	Flagged	no Cells Media	hsa-miR-518c-5p	Unknown	Undetermined	NaN	76.9	Auto Tm	NaN								✔			✔		✔
C24	Passed	no Cells Media	hsa-miR-130a-3p	Unknown	34.9405	NaN	69.5	Auto Tm	NaN
D1	Flagged	no Cells Media	hsa-miR-933	Unknown	Undetermined	NaN	75.5	Auto Tm	NaN								✔			✔		✔
D2	Passed	no Cells Media	hsa-miR-379-5p	Unknown	36.9876	NaN	69.4	Auto Tm	NaN
D3	Passed	no Cells Media	hsa-miR-452-5p	Unknown	37.0118	NaN	69.2	Auto Tm	NaN
D4	Flagged	no Cells Media	hsa-miR-589-5p	Unknown	Undetermined	NaN	62.1	Auto Tm	NaN								✔			✔		✔
D5	Passed	no Cells Media	hsa-miR-141-3p	Unknown	36.934	NaN	69.7	Auto Tm	NaN
D6	Passed	no Cells Media	hsa-miR-342-3p	Unknown	34.9131	NaN	69.9	Auto Tm	NaN
D7	Flagged	no Cells Media	hsa-miR-668-3p	Unknown	Undetermined	NaN	70.4	Auto Tm	NaN								✔			✔		✔
D8	Flagged	no Cells Media	hsa-miR-934	Unknown	37.14	NaN	72.3	Auto Tm	NaN								✔
D9	Flagged	no Cells Media	hsa-miR-101-3p	Unknown	37.1785	NaN	70.9	Auto Tm	NaN								✔
D10	Flagged	no Cells Media	hsa-miR-539-5p	Unknown	Undetermined	NaN	72	Auto Tm	NaN								✔			✔		✔
D11	Passed	no Cells Media	hsa-miR-331-3p	Unknown	35.945	NaN	70.4	Auto Tm	NaN
D12	Flagged	no Cells Media	hsa-miR-499a-5p	Unknown	Undetermined	NaN	65.4	Auto Tm	NaN								✔			✔		✔
D13	Flagged	no Cells Media	hsa-miR-196a-5p	Unknown	Undetermined	NaN	70.6	Auto Tm	NaN								✔			✔		✔
D14	Flagged	no Cells Media	hsa-miR-888-5p	Unknown	Undetermined	NaN	77.3	Auto Tm	NaN								✔			✔		✔
D15	Flagged	no Cells Media	hsa-miR-330-3p	Unknown	Undetermined	NaN	63.1	Auto Tm	NaN								✔			✔		✔
D16	Flagged	no Cells Media	hsa-miR-570-3p	Unknown	Undetermined	NaN	70.3	Auto Tm	NaN								✔			✔		✔
D17	Flagged	no Cells Media	hsa-miR-518c-3p	Unknown	Undetermined	NaN	62	Auto Tm	NaN								✔			✔		✔
D18	Flagged	no Cells Media	hsa-miR-200a-3p	Unknown	Undetermined	NaN	69.3	Auto Tm	NaN								✔			✔		✔
D19	Flagged	no Cells Media	hsa-miR-188-5p	Unknown	Undetermined	NaN	62	Auto Tm	NaN								✔			✔		✔
D20	Passed	no Cells Media	hsa-miR-26a-5p	Unknown	34.9277	NaN	70.6	Auto Tm	NaN
D21	Passed	no Cells Media	hsa-miR-99b-5p	Unknown	34.9298	NaN	69.8	Auto Tm	NaN
D22	Passed	no Cells Media	hsa-miR-431-5p	Unknown	36.9572	NaN	68.7	Auto Tm	NaN
D23	Passed	no Cells Media	hsa-miR-23b-3p	Unknown	32.9321	NaN	70.3	Auto Tm	NaN
D24	Flagged	no Cells Media	hsa-miR-367-3p	Unknown	Undetermined	NaN	68.5	Auto Tm	NaN								✔			✔		✔
E1	Passed	no Cells Media	hsa-miR-505-3p	Unknown	37.0885	NaN	68.6	Auto Tm	NaN
E2	Flagged	no Cells Media	hsa-miR-18a-5p	Unknown	Undetermined	NaN	73.4	Auto Tm	NaN								✔			✔		✔
E3	Passed	no Cells Media	hsa-miR-92a-3p	Unknown	33.9204	NaN	72	Auto Tm	NaN
E4	Flagged	no Cells Media	hsa-miR-500a-5p	Unknown	Undetermined	NaN	89.8	Auto Tm	NaN								✔			✔		✔
E5	Flagged	no Cells Media	hsa-miR-887-3p	Unknown	Undetermined	NaN	63.7	Auto Tm	NaN								✔			✔		✔
E6	Flagged	no Cells Media	hsa-miR-491-3p	Unknown	Undetermined	NaN	70.4	Auto Tm	NaN								✔			✔		✔
E7	Passed	no Cells Media	hsa-miR-423-3p	Unknown	33.9083	NaN	71.7	Auto Tm	NaN
E8	Passed	no Cells Media	hsa-miR-126-3p	Unknown	36.9723	NaN	70.4	Auto Tm	NaN
E9	Flagged	no Cells Media	hsa-miR-421	Unknown	Undetermined	NaN	79.4	Auto Tm	NaN								✔			✔		✔
E10	Passed	no Cells Media	hsa-miR-376b-3p	Unknown	37.1392	NaN	69.4	Auto Tm	NaN
E11	Flagged	no Cells Media	hsa-miR-302c-3p	Unknown	Undetermined	NaN	71.7	Auto Tm	NaN								✔			✔		✔
E12	Flagged	no Cells Media	hsa-miR-625-3p	Unknown	Undetermined	NaN	80	Auto Tm	NaN								✔			✔		✔
E13	Passed	no Cells Media	hsa-miR-339-5p	Unknown	36.9226	NaN	72.2	Auto Tm	NaN
E14	Flagged	no Cells Media	hsa-miR-873-5p	Unknown	Undetermined	NaN	70.4	Auto Tm	NaN								✔			✔		✔
E15	Passed	no Cells Media	hsa-miR-323a-3p	Unknown	36.9387	NaN	70.6	Auto Tm	NaN
E16	Passed	no Cells Media	hsa-miR-181d-5p	Unknown	37.1011	NaN	72.4	Auto Tm	NaN
E17	Passed	no Cells Media	hsa-miR-125a-5p	Unknown	32.9331	NaN	69	Auto Tm	NaN
E18	Flagged	no Cells Media	hsa-miR-129-5p	Unknown	Undetermined	NaN	70.6	Auto Tm	NaN								✔			✔		✔
E19	Flagged	no Cells Media	hsa-miR-492	Unknown	Undetermined	NaN	62	Auto Tm	NaN								✔			✔		✔
E20	Passed	no Cells Media	hsa-miR-20a-5p	Unknown	35.9391	NaN	71.1	Auto Tm	NaN
E21	Passed	no Cells Media	hsa-miR-374b-5p	Unknown	37.0091	NaN	69.5	Auto Tm	NaN
E22	Flagged	no Cells Media	hsa-miR-302d-3p	Unknown	Undetermined	NaN	62.2	Auto Tm	NaN								✔			✔		✔
E23	Flagged	no Cells Media	hsa-miR-346	Unknown	37.0168	NaN	71.9	Auto Tm	NaN								✔
E24	Passed	no Cells Media	hsa-miR-151a-3p	Unknown	35.9492	NaN	70	Auto Tm	NaN
F1	Flagged	no Cells Media	hsa-miR-493-3p	Unknown	Undetermined	NaN	83.3	Auto Tm	NaN								✔			✔		✔
F2	Passed	no Cells Media	hsa-miR-122-5p	Unknown	36.9784	NaN	69.7	Auto Tm	NaN
F3	Flagged	no Cells Media	hsa-miR-99a-3p	Unknown	Undetermined	NaN	62.1	Auto Tm	NaN								✔			✔		✔
F4	Passed	no Cells Media	hsa-miR-361-5p	Unknown	35.915	NaN	71.8	Auto Tm	NaN
F5	Flagged	no Cells Media	hsa-miR-202-3p	Unknown	Undetermined	NaN	63.7	Auto Tm	NaN								✔			✔		✔
F6	Passed	no Cells Media	hsa-miR-125b-5p	Unknown	30.9309	NaN	71.2	Auto Tm	NaN
F7	Passed	no Cells Media	hsa-miR-503-5p	Unknown	37.035	NaN	71.2	Auto Tm	NaN
F8	Flagged	no Cells Media	hsa-miR-204-5p	Unknown	Undetermined	NaN	68.6	Auto Tm	NaN								✔			✔		✔
F9	Passed	no Cells Media	hsa-miR-30d-5p	Unknown	35.9162	NaN	72.5	Auto Tm	NaN
F10	Passed	no Cells Media	hsa-miR-301a-3p	Unknown	37.1158	NaN	69.6	Auto Tm	NaN
F11	Flagged	no Cells Media	hsa-miR-362-5p	Unknown	Undetermined	NaN	65.7	Auto Tm	NaN								✔			✔		✔
F12	Flagged	no Cells Media	hsa-miR-30b-3p	Unknown	Undetermined	NaN	62.3	Auto Tm	NaN								✔			✔		✔
F13	Flagged	no Cells Media	hsa-miR-654-5p	Unknown	Undetermined	NaN	66.7	Auto Tm	NaN								✔			✔		✔
F14	Passed	no Cells Media	hsa-miR-545-3p	Unknown	37.0678	NaN	70.6	Auto Tm	NaN
F15	Flagged	no Cells Media	hsa-miR-29b-2-5p	Unknown	Undetermined	NaN	70.6	Auto Tm	NaN								✔			✔		✔
F16	Passed	no Cells Media	hsa-miR-491-5p	Unknown	37.0314	NaN	71.1	Auto Tm	NaN
F17	Passed	no Cells Media	hsa-miR-92b-3p	Unknown	35.9289	NaN	73.2	Auto Tm	NaN
F18	Passed	no Cells Media	hsa-miR-665	Unknown	37.0495	NaN	71.1	Auto Tm	NaN
F19	Flagged	no Cells Media	hsa-miR-506-3p	Unknown	Undetermined	NaN	72.7	Auto Tm	NaN								✔			✔		✔
F20	Passed	no Cells Media	hsa-miR-363-3p	Unknown	37.0309	NaN	69.5	Auto Tm	NaN
F21	Passed	no Cells Media	hsa-miR-132-3p	Unknown	35.9222	NaN	70.6	Auto Tm	NaN
F22	Flagged	no Cells Media	hsa-miR-651-5p	Unknown	Undetermined	NaN	63.8	Auto Tm	NaN								✔			✔		✔
F23	Flagged	no Cells Media	hsa-miR-628-3p	Unknown	Undetermined	NaN	92.1	Auto Tm	NaN								✔			✔		✔
F24	Passed	no Cells Media	hsa-miR-432-5p	Unknown	37.1049	NaN	71.6	Auto Tm	NaN
G1	Flagged	no Cells Media	hsa-miR-154-3p	Unknown	Undetermined	NaN	66.8	Auto Tm	NaN								✔			✔		✔
G2	Passed	no Cells Media	hsa-miR-27a-3p	Unknown	33.9215	NaN	70.5	Auto Tm	NaN
G3	Passed	no Cells Media	hsa-miR-376c-3p	Unknown	34.9293	NaN	69.2	Auto Tm	NaN
G4	Passed	no Cells Media	hsa-miR-940	Unknown	36.9195	NaN	70.7	Auto Tm	NaN
G5	Flagged	no Cells Media	hsa-miR-22-5p	Unknown	Undetermined	NaN	71	Auto Tm	NaN								✔			✔		✔
G6	Flagged	no Cells Media	hsa-miR-224-5p	Unknown	Undetermined	NaN	72	Auto Tm	NaN								✔			✔		✔
G7	Passed	no Cells Media	hsa-miR-885-5p	Unknown	36.9699	NaN	70.2	Auto Tm	NaN
G8	Passed	no Cells Media	hsa-miR-320a	Unknown	33.9316	NaN	72.5	Auto Tm	NaN
G9	Passed	no Cells Media	hsa-miR-18b-5p	Unknown	37.0523	NaN	70.9	Auto Tm	NaN
G10	Flagged	no Cells Media	hsa-miR-187-3p	Unknown	Undetermined	NaN	92.8	Auto Tm	NaN								✔			✔		✔
G11	Flagged	no Cells Media	hsa-miR-516b-5p	Unknown	Undetermined	NaN	63.6	Auto Tm	NaN								✔			✔		✔
G12	Flagged	no Cells Media	hsa-miR-302c-5p	Unknown	8.15418	NaN	63.6	Auto Tm	NaN								✔
G13	Flagged	no Cells Media	hsa-miR-548b-3p	Unknown	Undetermined	NaN	63.8	Auto Tm	NaN								✔			✔		✔
G14	Passed	no Cells Media	hsa-miR-186-5p	Unknown	37.0083	NaN	69.3	Auto Tm	NaN
G15	Passed	no Cells Media	hsa-miR-199a-5p	Unknown	34.9255	NaN	68.5	Auto Tm	NaN
G16	Passed	no Cells Media	hsa-miR-155-5p	Unknown	36.9769	NaN	70.1	Auto Tm	NaN
G17	Passed	no Cells Media	hsa-miR-107	Unknown	35.9235	NaN	69.3	Auto Tm	NaN
G18	Flagged	no Cells Media	hsa-miR-302b-3p	Unknown	Undetermined	NaN	68.8	Auto Tm	NaN								✔			✔		✔
G19	Flagged	no Cells Media	hsa-miR-662	Unknown	Undetermined	NaN	62	Auto Tm	NaN								✔			✔		✔
G20	Flagged	no Cells Media	hsa-miR-519d-3p	Unknown	Undetermined	NaN	70.3	Auto Tm	NaN								✔			✔		✔
G21	Passed	no Cells Media	hsa-miR-485-3p	Unknown	35.9171	NaN	69.5	Auto Tm	NaN
G22	Passed	no Cells Media	hsa-miR-200b-3p	Unknown	37.0093	NaN	70.6	Auto Tm	NaN
G23	Passed	no Cells Media	hsa-miR-337-3p	Unknown	36.9204	NaN	68.7	Auto Tm	NaN
G24	Passed	no Cells Media	hsa-miR-494-3p	Unknown	36.9975	NaN	71.1	Auto Tm	NaN
H1	Flagged	no Cells Media	hsa-miR-371a-3p	Unknown	Undetermined	NaN	70.5	Auto Tm	NaN								✔			✔		✔
H2	Flagged	no Cells Media	hsa-miR-637	Unknown	Undetermined	NaN	66	Auto Tm	NaN								✔			✔		✔
H3	Flagged	no Cells Media	hsa-miR-144-3p	Unknown	Undetermined	NaN	62.9	Auto Tm	NaN								✔			✔		✔
H4	Flagged	no Cells Media	hsa-miR-16-1-3p	Unknown	37.059	NaN	71.2	Auto Tm	NaN								✔
H5	Flagged	no Cells Media	hsa-miR-631	Unknown	Undetermined	NaN	67.3	Auto Tm	NaN								✔			✔		✔
H6	Flagged	no Cells Media	hsa-miR-34c-5p	Unknown	Undetermined	NaN	85.1	Auto Tm	NaN								✔			✔		✔
H7	Flagged	no Cells Media	hsa-miR-211-5p	Unknown	Undetermined	NaN	69.9	Auto Tm	NaN								✔			✔		✔
H8	Flagged	no Cells Media	hsa-miR-454-3p	Unknown	Undetermined	NaN	73.8	Auto Tm	NaN								✔			✔		✔
H9	Passed	no Cells Media	hsa-let-7f-5p	Unknown	36.9659	NaN	69.1	Auto Tm	NaN
H10	Passed	no Cells Media	hsa-miR-30e-5p	Unknown	36.9308	NaN	71.4	Auto Tm	NaN
H11	Passed	no Cells Media	hsa-miR-34a-5p	Unknown	34.9488	NaN	73.8	Auto Tm	NaN
H12	Passed	no Cells Media	hsa-miR-663a	Unknown	35.9783	NaN	76.2	Auto Tm	NaN
H13	Flagged	no Cells Media	hsa-miR-518e-3p	Unknown	Undetermined	NaN	62	Auto Tm	NaN								✔			✔		✔
H14	Passed	no Cells Media	hsa-miR-29b-3p	Unknown	37.0308	NaN	70.9	Auto Tm	NaN
H15	Flagged	no Cells Media	hsa-miR-658	Unknown	Undetermined	NaN	75.4	Auto Tm	NaN								✔			✔		✔
H16	Flagged	no Cells Media	hsa-miR-572	Unknown	Undetermined	NaN	64.1	Auto Tm	NaN								✔			✔		✔
H17	Flagged	no Cells Media	hsa-miR-802	Unknown	Undetermined	NaN	70.6	Auto Tm	NaN								✔			✔		✔
H18	Flagged	no Cells Media	hsa-miR-521	Unknown	Undetermined	NaN	69.6	Auto Tm	NaN								✔			✔		✔
H19	Passed	no Cells Media	hsa-miR-433-3p	Unknown	36.9215	NaN	70.9	Auto Tm	NaN
H20	Passed	no Cells Media	hsa-miR-660-5p	Unknown	37.0532	NaN	70.3	Auto Tm	NaN
H21	Passed	no Cells Media	hsa-let-7c-5p	Unknown	34.9359	NaN	69.3	Auto Tm	NaN
H22	Passed	no Cells Media	hsa-miR-28-5p	Unknown	36.9554	NaN	69.8	Auto Tm	NaN
H23	Passed	no Cells Media	hsa-miR-324-5p	Unknown	36.9889	NaN	72.7	Auto Tm	NaN
H24	Passed	no Cells Media	hsa-miR-219a-5p	Unknown	37.1016	NaN	70	Auto Tm	NaN
I1	Passed	no Cells Media	hsa-miR-19b-3p	Unknown	34.9403	NaN	69.2	Auto Tm	NaN
I2	Flagged	no Cells Media	hsa-miR-526b-5p	Unknown	Undetermined	NaN	66	Auto Tm	NaN								✔			✔		✔
I3	Passed	no Cells Media	hsa-miR-215-5p	Unknown	37.1591	NaN	71	Auto Tm	NaN
I4	Passed	no Cells Media	hsa-miR-30b-5p	Unknown	35.9263	NaN	69.2	Auto Tm	NaN
I5	Flagged	no Cells Media	hsa-miR-184	Unknown	Undetermined	NaN	73.3	Auto Tm	NaN								✔			✔		✔
I6	Flagged	no Cells Media	hsa-miR-422a	Unknown	Undetermined	NaN	80	Auto Tm	NaN								✔			✔		✔
I7	Passed	no Cells Media	hsa-miR-199a-3p	Unknown	32.9573	NaN	69.6	Auto Tm	NaN
I8	Passed	no Cells Media	hsa-miR-335-5p	Unknown	35.9404	NaN	71	Auto Tm	NaN
I9	Flagged	no Cells Media	hsa-miR-519a-3p	Unknown	Undetermined	NaN	63.6	Auto Tm	NaN								✔			✔		✔
I10	Passed	no Cells Media	hsa-miR-21-5p	Unknown	29.9185	NaN	69.1	Auto Tm	NaN
I11	Flagged	no Cells Media	hsa-miR-129-2-3p	Unknown	Undetermined	NaN	74.4	Auto Tm	NaN								✔			✔		✔
I12	Passed	no Cells Media	hsa-miR-26b-5p	Unknown	36.9479	NaN	69.3	Auto Tm	NaN
I13	Passed	no Cells Media	hsa-miR-214-3p	Unknown	32.9184	NaN	71.7	Auto Tm	NaN
I14	Flagged	no Cells Media	hsa-miR-32-5p	Unknown	Undetermined	NaN	62	Auto Tm	NaN								✔			✔		✔
I15	Passed	no Cells Media	hsa-miR-324-3p	Unknown	37.0535	NaN	70.9	Auto Tm	NaN
I16	Flagged	no Cells Media	hsa-miR-488-3p	Unknown	Undetermined	NaN	63	Auto Tm	NaN								✔			✔		✔
I17	Flagged	no Cells Media	hsa-miR-371a-5p	Unknown	Undetermined	NaN	63.5	Auto Tm	NaN								✔			✔		✔
I18	Flagged	no Cells Media	hsa-miR-455-5p	Unknown	Undetermined	NaN	68.5	Auto Tm	NaN								✔			✔		✔
I19	Flagged	no Cells Media	hsa-miR-891a-5p	Unknown	Undetermined	NaN	70.9	Auto Tm	NaN								✔			✔		✔
I20	Flagged	no Cells Media	hsa-miR-549a	Unknown	36.948	NaN	70.3	Auto Tm	NaN								✔
I21	Passed	no Cells Media	hsa-miR-205-5p	Unknown	36.9862	NaN	69.5	Auto Tm	NaN
I22	Flagged	no Cells Media	hsa-miR-518b	Unknown	Undetermined	NaN	61.9	Auto Tm	NaN								✔			✔		✔
I23	Passed	no Cells Media	hsa-miR-19a-3p	Unknown	34.9193	NaN	69.8	Auto Tm	NaN
I24	Passed	no Cells Media	hsa-miR-150-5p	Unknown	37.0259	NaN	71.1	Auto Tm	NaN
J1	Passed	no Cells Media	hsa-miR-15a-5p	Unknown	36.943	NaN	69.9	Auto Tm	NaN
J2	Passed	no Cells Media	hsa-let-7d-3p	Unknown	35.9324	NaN	69.2	Auto Tm	NaN
J3	Flagged	no Cells Media	hsa-miR-608	Unknown	Undetermined	NaN	63.7	Auto Tm	NaN								✔			✔		✔
J4	Flagged	no Cells Media	hsa-miR-671-5p	Unknown	Undetermined	NaN	73.3	Auto Tm	NaN								✔			✔		✔
J5	Passed	no Cells Media	hsa-miR-497-5p	Unknown	36.9367	NaN	69.9	Auto Tm	NaN
J6	Flagged	no Cells Media	hsa-miR-877-5p	Unknown	Undetermined	NaN	63.6	Auto Tm	NaN								✔			✔		✔
J7	Flagged	no Cells Media	hsa-miR-187-5p	Unknown	Undetermined	NaN	64.6	Auto Tm	NaN								✔			✔		✔
J8	Passed	no Cells Media	hsa-miR-10b-5p	Unknown	34.9081	NaN	70.7	Auto Tm	NaN
J9	Passed	no Cells Media	hsa-let-7i-5p	Unknown	34.9477	NaN	69.6	Auto Tm	NaN
J10	Flagged	no Cells Media	hsa-miR-202-5p	Unknown	Undetermined	NaN	69.4	Auto Tm	NaN								✔			✔		✔
J11	Passed	no Cells Media	hsa-miR-652-3p	Unknown	36.9625	NaN	71.2	Auto Tm	NaN
J12	Flagged	no Cells Media	hsa-miR-126-5p	Unknown	Undetermined	NaN	64.6	Auto Tm	NaN								✔			✔		✔
J13	Passed	no Cells Media	hsa-miR-30e-3p	Unknown	37.0468	NaN	71.2	Auto Tm	NaN
J14	Flagged	no Cells Media	hsa-miR-181c-5p	Unknown	Undetermined	NaN	68.8	Auto Tm	NaN								✔			✔		✔
J15	Flagged	no Cells Media	hsa-miR-9-3p	Unknown	Undetermined	NaN	70.3	Auto Tm	NaN								✔			✔		✔
J16	Flagged	no Cells Media	hsa-miR-548c-3p	Unknown	Undetermined	NaN	71.9	Auto Tm	NaN								✔			✔		✔
J17	Passed	no Cells Media	hsa-miR-152-3p	Unknown	36.9193	NaN	69.8	Auto Tm	NaN
J18	Passed	no Cells Media	hsa-miR-93-5p	Unknown	35.9224	NaN	71.9	Auto Tm	NaN
J19	Passed	no Cells Media	hsa-miR-365a-3p	Unknown	36.9366	NaN	69.6	Auto Tm	NaN
J20	Passed	no Cells Media	hsa-miR-29c-3p	Unknown	34.9376	NaN	70	Auto Tm	NaN
J21	Flagged	no Cells Media	hsa-miR-372-3p	Unknown	Undetermined	NaN	61.9	Auto Tm	NaN								✔			✔		✔
J22	Passed	no Cells Media	hsa-miR-133a-3p	Unknown	37.0335	NaN	71.1	Auto Tm	NaN
J23	Flagged	no Cells Media	hsa-miR-124-3p	Unknown	Undetermined	NaN	83.9	Auto Tm	NaN								✔			✔		✔
J24	Flagged	no Cells Media	hsa-miR-190a-5p	Unknown	Undetermined	NaN	66.4	Auto Tm	NaN								✔			✔		✔
K1	Flagged	no Cells Media	hsa-miR-302a-3p	Unknown	Undetermined	NaN	70.2	Auto Tm	NaN								✔			✔		✔
K2	Flagged	no Cells Media	hsa-miR-595	Unknown	Undetermined	NaN	69.7	Auto Tm	NaN								✔			✔		✔
K3	Flagged	no Cells Media	hsa-miR-602	Unknown	Undetermined	NaN	92.6	Auto Tm	NaN								✔			✔		✔
K4	Passed	no Cells Media	hsa-miR-223-3p	Unknown	37.1385	NaN	70.2	Auto Tm	NaN
K5	Flagged	no Cells Media	hsa-miR-627-5p	Unknown	Undetermined	NaN	71	Auto Tm	NaN								✔			✔		✔
K6	Flagged	no Cells Media	hsa-miR-34b-3p	Unknown	Undetermined	NaN	76.3	Auto Tm	NaN								✔			✔		✔
K7	Passed	no Cells Media	hsa-miR-410-3p	Unknown	37.0772	NaN	69.6	Auto Tm	NaN
K8	Passed	no Cells Media	hsa-miR-17-5p	Unknown	36.9174	NaN	71.5	Auto Tm	NaN
K9	Passed	no Cells Media	hsa-miR-376a-3p	Unknown	35.9399	NaN	69.9	Auto Tm	NaN
K10	Flagged	no Cells Media	hsa-miR-514a-3p	Unknown	Undetermined	NaN	64.4	Auto Tm	NaN								✔			✔		✔
K11	Flagged	no Cells Media	hsa-miR-512-5p	Unknown	Undetermined	NaN	62	Auto Tm	NaN								✔			✔		✔
K12	Flagged	no Cells Media	hsa-miR-449a	Unknown	Undetermined	NaN	70.6	Auto Tm	NaN								✔			✔		✔
K13	Flagged	no Cells Media	hsa-miR-498	Unknown	Undetermined	NaN	62	Auto Tm	NaN								✔			✔		✔
K14	Flagged	no Cells Media	hsa-miR-148b-3p	Unknown	Undetermined	NaN	64.6	Auto Tm	NaN								✔			✔		✔
K15	Passed	no Cells Media	hsa-miR-127-3p	Unknown	34.9196	NaN	70.1	Auto Tm	NaN
K16	Passed	no Cells Media	hsa-miR-598-3p	Unknown	37.0253	NaN	69.6	Auto Tm	NaN
K17	Flagged	no Cells Media	hsa-miR-96-5p	Unknown	Undetermined	NaN	70.1	Auto Tm	NaN								✔			✔		✔
K18	Passed	no Cells Media	hsa-let-7d-5p	Unknown	36.9544	NaN	68.5	Auto Tm	NaN
K19	Flagged	no Cells Media	hsa-miR-135b-5p	Unknown	Undetermined	NaN	62.5	Auto Tm	NaN								✔			✔		✔
K20	Passed	no Cells Media	hsa-miR-495-3p	Unknown	37.1394	NaN	72.7	Auto Tm	NaN
K21	Passed	no Cells Media	hsa-miR-299-5p	Unknown	36.9431	NaN	68.5	Auto Tm	NaN
K22	Passed	no Cells Media	hsa-miR-34c-3p	Unknown	36.9645	NaN	78	Auto Tm	NaN
K23	Flagged	no Cells Media	hsa-miR-596	Unknown	Undetermined	NaN	61.9	Auto Tm	NaN								✔			✔		✔
K24	Flagged	no Cells Media	hsa-miR-744-5p	Unknown	Undetermined	NaN	72.6	Auto Tm	NaN								✔			✔		✔
L1	Passed	no Cells Media	hsa-miR-145-5p	Unknown	30.947	NaN	68.1	Auto Tm	NaN
L2	Flagged	no Cells Media	hsa-miR-622	Unknown	Undetermined	NaN	62.1	Auto Tm	NaN								✔			✔		✔
L3	Flagged	no Cells Media	hsa-miR-516a-5p	Unknown	Undetermined	NaN	81.6	Auto Tm	NaN								✔			✔		✔
L4	Passed	no Cells Media	hsa-let-7a-5p	Unknown	34.9408	NaN	68.9	Auto Tm	NaN
L5	Flagged	no Cells Media	hsa-miR-96-3p	Unknown	Undetermined	NaN	62.1	Auto Tm	NaN								✔			✔		✔
L6	Passed	no Cells Media	hsa-miR-185-3p	Unknown	37.1261	NaN	69.9	Auto Tm	NaN
L7	Flagged	no Cells Media	hsa-miR-615-3p	Unknown	Undetermined	NaN	62.1	Auto Tm	NaN								✔			✔		✔
L8	Flagged	no Cells Media	hsa-miR-128-3p	Unknown	Undetermined	NaN	63.1	Auto Tm	NaN								✔			✔		✔
L9	Flagged	no Cells Media	hsa-miR-766-3p	Unknown	Undetermined	NaN	71.7	Auto Tm	NaN								✔			✔		✔
L10	Passed	no Cells Media	hsa-miR-206	Unknown	37.1113	NaN	70.1	Auto Tm	NaN
L11	Flagged	no Cells Media	hsa-miR-298	Unknown	Undetermined	NaN	85.9	Auto Tm	NaN								✔			✔		✔
L12	Passed	no Cells Media	hsa-miR-193a-5p	Unknown	37.1571	NaN	71.4	Auto Tm	NaN
L13	Flagged	no Cells Media	hsa-miR-449b-5p	Unknown	Undetermined	NaN	62	Auto Tm	NaN								✔			✔		✔
L14	Flagged	no Cells Media	hsa-miR-520d-5p	Unknown	Undetermined	NaN	68.8	Auto Tm	NaN								✔			✔		✔
L15	Flagged	no Cells Media	hsa-miR-192-5p	Unknown	Undetermined	NaN	69.3	Auto Tm	NaN								✔			✔		✔
L16	Passed	no Cells Media	hsa-miR-29a-3p	Unknown	33.9384	NaN	70.1	Auto Tm	NaN
L17	Flagged	no Cells Media	hsa-miR-18a-3p	Unknown	Undetermined	NaN	62	Auto Tm	NaN								✔			✔		✔
L18	Flagged	no Cells Media	hsa-miR-383-5p	Unknown	Undetermined	NaN	62	Auto Tm	NaN								✔			✔		✔
L19	Flagged	no Cells Media	hsa-miR-9-5p	Unknown	Undetermined	34.855	62	Auto Tm	NaN								✔			✔
L20	Passed	no Cells Media	hsa-miR-142-5p	Unknown	37.0553	NaN	70	Auto Tm	NaN
L21	Flagged	no Cells Media	hsa-miR-363-5p	Unknown	Undetermined	NaN	62.2	Auto Tm	NaN								✔			✔		✔
L22	Flagged	no Cells Media	hsa-miR-147b	Unknown	Undetermined	NaN	68.2	Auto Tm	NaN								✔			✔		✔
L23	Passed	no Cells Media	hsa-miR-197-3p	Unknown	36.9182	NaN	68.7	Auto Tm	NaN
L24	Flagged	no Cells Media	hsa-miR-597-5p	Unknown	Undetermined	NaN	61.9	Auto Tm	NaN								✔			✔		✔
M1	Flagged	no Cells Media	hsa-miR-326	Unknown	37.3095	NaN	69.9	Auto Tm	NaN								✔
M2	Passed	no Cells Media	hsa-miR-15b-5p	Unknown	36.9981	NaN	68.9	Auto Tm	NaN
M3	Flagged	no Cells Media	hsa-miR-105-5p	Unknown	Undetermined	NaN	93.2	Auto Tm	NaN								✔			✔		✔
M4	Passed	no Cells Media	hsa-miR-196b-5p	Unknown	36.961	NaN	69.4	Auto Tm	NaN
M5	Passed	no Cells Media	hsa-miR-296-5p	Unknown	36.9844	NaN	69.9	Auto Tm	NaN
M6	Flagged	no Cells Media	hsa-miR-20b-5p	Unknown	Undetermined	NaN	62.1	Auto Tm	NaN								✔			✔		✔
M7	Flagged	no Cells Media	hsa-miR-147a	Unknown	Undetermined	NaN	74.1	Auto Tm	NaN								✔			✔		✔
M8	Flagged	no Cells Media	hsa-miR-198	Unknown	Undetermined	NaN	64.9	Auto Tm	NaN								✔			✔		✔
M9	Flagged	no Cells Media	hsa-miR-375	Unknown	Undetermined	NaN	68.9	Auto Tm	NaN								✔			✔		✔
M10	Flagged	no Cells Media	hsa-miR-517a-3p	Unknown	Undetermined	NaN	72	Auto Tm	NaN								✔			✔		✔
M11	Passed	no Cells Media	hsa-miR-361-3p	Unknown	37.0417	NaN	69.1	Auto Tm	NaN
M12	Passed	no Cells Media	hsa-miR-21-3p	Unknown	36.9823	NaN	71.7	Auto Tm	NaN
M13	Passed	no Cells Media	hsa-miR-373-3p	Unknown	35.907	NaN	74.8	Auto Tm	NaN
M14	Flagged	no Cells Media	hsa-miR-518f-3p	Unknown	Undetermined	NaN	62.6	Auto Tm	NaN								✔			✔		✔
M15	Passed	no Cells Media	hsa-miR-222-3p	Unknown	33.9286	NaN	69	Auto Tm	NaN
M16	Flagged	no Cells Media	hsa-miR-617	Unknown	Undetermined	NaN	70.1	Auto Tm	NaN								✔			✔		✔
M17	Passed	no Cells Media	hsa-miR-154-5p	Unknown	36.9854	NaN	70.9	Auto Tm	NaN
M18	Passed	no Cells Media	hsa-miR-708-5p	Unknown	36.9153	34.855	70.6	Auto Tm	NaN
M19	Passed	no Cells Media	hsa-let-7b-5p	Unknown	32.7947	34.855	69.8	Auto Tm	NaN
M20	Flagged	no Cells Media	hsa-miR-95-3p	Unknown	Undetermined	NaN	69.8	Auto Tm	NaN								✔			✔		✔
M21	Flagged	no Cells Media	hsa-miR-517c-3p	Unknown	Undetermined	NaN	91.6	Auto Tm	NaN								✔			✔		✔
M22	Passed	no Cells Media	hsa-miR-151a-5p	Unknown	36.9389	NaN	69	Auto Tm	NaN
M23	Flagged	no Cells Media	hsa-miR-502-5p	Unknown	37.0984	NaN	81.5	Auto Tm	NaN								✔
M24	Passed	no Cells Media	hsa-miR-345-5p	Unknown	35.9225	NaN	72.1	Auto Tm	NaN
N1	Flagged	no Cells Media	hsa-miR-509-3p	Unknown	Undetermined	NaN	71	Auto Tm	NaN								✔			✔		✔
N2	Passed	no Cells Media	hsa-miR-134-5p	Unknown	37.0641	NaN	69.9	Auto Tm	NaN
N3	Passed	no Cells Media	hsa-miR-382-5p	Unknown	37.1567	NaN	70.7	Auto Tm	NaN
N4	Flagged	no Cells Media	hsa-miR-490-3p	Unknown	Undetermined	NaN	69.9	Auto Tm	NaN								✔			✔		✔
N5	Passed	no Cells Media	hsa-miR-200c-3p	Unknown	36.918	NaN	69.4	Auto Tm	NaN
N6	Passed	no Cells Media	hsa-miR-30a-5p	Unknown	36.9227	NaN	70.4	Auto Tm	NaN
N7	Passed	no Cells Media	hsa-miR-181b-5p	Unknown	36.9223	NaN	74.4	Auto Tm	NaN
N8	Flagged	no Cells Media	hsa-miR-33a-5p	Unknown	Undetermined	NaN	84	Auto Tm	NaN								✔			✔		✔
N9	Passed	no Cells Media	hsa-miR-195-5p	Unknown	37.0328	NaN	69.9	Auto Tm	NaN
N10	Passed	no Cells Media	hsa-miR-874-3p	Unknown	36.9549	NaN	72.2	Auto Tm	NaN
N11	Flagged	no Cells Media	hsa-miR-135a-5p	Unknown	Undetermined	NaN	70.4	Auto Tm	NaN								✔			✔		✔
N12	Flagged	no Cells Media	hsa-miR-26a-2-3p	Unknown	Undetermined	NaN	71.7	Auto Tm	NaN								✔			✔		✔
N13	Passed	no Cells Media	hsa-miR-146b-5p	Unknown	37.1009	NaN	69.3	Auto Tm	NaN
N14	Flagged	no Cells Media	hsa-miR-412-3p	Unknown	Undetermined	NaN	69.8	Auto Tm	NaN								✔			✔		✔
N15	Flagged	no Cells Media	hsa-miR-1	Unknown	Undetermined	NaN	70.6	Auto Tm	NaN								✔			✔		✔
N16	Flagged	no Cells Media	hsa-miR-299-3p	Unknown	Undetermined	NaN	68.5	Auto Tm	NaN								✔			✔		✔
N17	Passed	no Cells Media	hsa-miR-142-3p	Unknown	36.9019	NaN	72.2	Auto Tm	NaN
N18	Flagged	no Cells Media	hsa-miR-338-3p	Unknown	Undetermined	NaN	70.1	Auto Tm	NaN								✔			✔		✔
N19	Flagged	no Cells Media	hsa-miR-584-5p	Unknown	Undetermined	NaN	69.8	Auto Tm	NaN								✔			✔		✔
N20	Flagged	no Cells Media	hsa-miR-377-3p	Unknown	Undetermined	NaN	67.4	Auto Tm	NaN								✔			✔		✔
N21	Flagged	no Cells Media	hsa-miR-216a-5p	Unknown	Undetermined	NaN	61.9	Auto Tm	NaN								✔			✔		✔
N22	Passed	no Cells Media	hsa-miR-424-5p	Unknown	34.9593	NaN	68.2	Auto Tm	NaN
N23	Flagged	no Cells Media	hsa-miR-921	Unknown	Undetermined	NaN	62.2	Auto Tm	NaN								✔			✔		✔
N24	Flagged	no Cells Media	hsa-miR-513a-5p	Unknown	Undetermined	NaN	71.1	Auto Tm	NaN								✔			✔		✔
O1	Passed	no Cells Media	hsa-miR-140-3p	Unknown	34.9211	NaN	68.4	Auto Tm	NaN
O2	Passed	no Cells Media	hsa-miR-181a-5p	Unknown	35.9173	NaN	69.4	Auto Tm	NaN
O3	Flagged	no Cells Media	hsa-miR-10a-5p	Unknown	Undetermined	NaN	62.1	Auto Tm	NaN								✔			✔		✔
O4	Passed	no Cells Media	hsa-miR-106a-5p	Unknown	36.9534	NaN	71	Auto Tm	NaN
O5	Flagged	no Cells Media	hsa-miR-182-5p	Unknown	Undetermined	NaN	71.2	Auto Tm	NaN								✔			✔		✔
O6	Passed	no Cells Media	hsa-miR-370-3p	Unknown	36.9935	NaN	70.4	Auto Tm	NaN
O7	Flagged	no Cells Media	hsa-miR-576-5p	Unknown	Undetermined	NaN	74.4	Auto Tm	NaN								✔			✔		✔
O8	Flagged	no Cells Media	hsa-miR-425-3p	Unknown	Undetermined	NaN	72.5	Auto Tm	NaN								✔			✔		✔
O9	Passed	no Cells Media	hsa-miR-450a-5p	Unknown	36.9695	NaN	70.4	Auto Tm	NaN
O10	Passed	no Cells Media	hsa-miR-411-5p	Unknown	36.9539	NaN	70.4	Auto Tm	NaN
O11	Flagged	no Cells Media	hsa-miR-216b-5p	Unknown	Undetermined	NaN	62.6	Auto Tm	NaN								✔			✔		✔
O12	Passed	no Cells Media	hsa-miR-106b-5p	Unknown	35.937	NaN	69.6	Auto Tm	NaN
O13	Passed	no Cells Media	hsa-miR-22-3p	Unknown	34.9389	NaN	69.3	Auto Tm	NaN
O14	Flagged	no Cells Media	hsa-miR-510-5p	Unknown	Undetermined	NaN	62	Auto Tm	NaN								✔			✔		✔
O15	Flagged	no Cells Media	hsa-miR-212-3p	Unknown	Undetermined	NaN	68.3	Auto Tm	NaN								✔			✔		✔
O16	Flagged	no Cells Media	hsa-miR-525-5p	Unknown	Undetermined	NaN	62	Auto Tm	NaN								✔			✔		✔
O17	Passed	no Cells Media	hsa-miR-542-5p	Unknown	36.9125	NaN	69	Auto Tm	NaN
O18	Flagged	no Cells Media	hsa-miR-576-3p	Unknown	Undetermined	NaN	62	Auto Tm	NaN								✔			✔		✔
O19	Flagged	no Cells Media	hsa-miR-583	Unknown	Undetermined	NaN	68.5	Auto Tm	NaN								✔			✔		✔
O20	Passed	no Cells Media	hsa-miR-483-3p	Unknown	36.9416	NaN	69	Auto Tm	NaN
O21	Flagged	no Cells Media	hsa-miR-582-5p	Unknown	Undetermined	NaN	61.9	Auto Tm	NaN								✔			✔		✔
O22	Flagged	no Cells Media	hsa-miR-183-5p	Unknown	Undetermined	NaN	61.9	Auto Tm	NaN								✔			✔		✔
O23	Passed	no Cells Media	hsa-miR-33b-5p	Unknown	37.1174	NaN	69.8	Auto Tm	NaN
O24	Flagged	no Cells Media	hsa-miR-193a-3p	Unknown	Undetermined	NaN	70.2	Auto Tm	NaN								✔			✔		✔
P1	Flagged	no Cells Media	hsa-miR-153-3p	Unknown	Undetermined	NaN	64	Auto Tm	NaN								✔			✔		✔
P2	Passed	no Cells Media	hsa-let-7e-5p	Unknown	36.9175	NaN	68.4	Auto Tm	NaN
P3	Passed	no Cells Media	hsa-miR-409-3p	Unknown	35.9057	NaN	68.6	Auto Tm	NaN
P4	Passed	no Cells Media	hsa-miR-100-5p	Unknown	35.933	NaN	69.2	Auto Tm	NaN
P5	Flagged	no Cells Media	hsa-miR-629-5p	Unknown	Undetermined	NaN	69.1	Auto Tm	NaN								✔			✔		✔
P6	Passed	no Cells Media	hsa-miR-484	Unknown	35.9366	NaN	69.4	Auto Tm	NaN
P7	Passed	no Cells Media	hsa-miR-429	Unknown	37.004	NaN	69.9	Auto Tm	NaN
P8	Flagged	no Cells Media	hsa-miR-30c-2-3p	Unknown	Undetermined	NaN	81.3	Auto Tm	NaN								✔			✔		✔
P9	Flagged	no Cells Media	hsa-miR-518a-3p	Unknown	Undetermined	NaN	62.1	Auto Tm	NaN								✔			✔		✔
P10	Flagged	no Cells Media	hsa-miR-340-5p	Unknown	Undetermined	NaN	71.2	Auto Tm	NaN								✔			✔		✔
P11	Flagged	no Cells Media	hsa-miR-508-3p	Unknown	Undetermined	NaN	73.5	Auto Tm	NaN								✔			✔		✔
P12	Passed	no Cells Media	hsa-miR-381-3p	Unknown	36.9396	NaN	69.8	Auto Tm	NaN
P13	Passed	no Cells Media	hsa-miR-148a-3p	Unknown	36.9314	NaN	69.6	Auto Tm	NaN
P14	Flagged	no Cells Media	hsa-miR-146a-5p	Unknown	Undetermined	NaN	62	Auto Tm	NaN								✔			✔		✔
P15	Flagged	no Cells Media	hsa-miR-139-5p	Unknown	Undetermined	NaN	67.5	Auto Tm	NaN								✔			✔		✔
P16	Flagged	no Cells Media	hsa-miR-373-5p	Unknown	Undetermined	NaN	62	Auto Tm	NaN								✔			✔		✔
P17	Passed	no Cells Media	hsa-miR-149-5p	Unknown	36.9746	NaN	71.4	Auto Tm	NaN
P18	Flagged	no Cells Media	hsa-miR-642a-5p	Unknown	Undetermined	NaN	76.4	Auto Tm	NaN								✔			✔		✔
P19	Passed	no Cells Media	hsa-miR-31-5p	Unknown	36.9117	NaN	69.3	Auto Tm	NaN
P20	Passed	no Cells Media	hsa-miR-451a	Unknown	37.0815	NaN	70.3	Auto Tm	NaN
P21	Flagged	no Cells Media	hsa-miR-620	Unknown	Undetermined	NaN	63.5	Auto Tm	NaN								✔			✔		✔
P22	Passed	no Cells Media	hsa-miR-27b-3p	Unknown	34.9444	NaN	69.5	Auto Tm	NaN
P23	Flagged	no Cells Media	hsa-miR-523-3p	Unknown	Undetermined	NaN	72.4	Auto Tm	NaN								✔			✔		✔
P24	Passed	no Cells Media	hsa-miR-374a-5p	Unknown	36.9495	NaN	68.7	Auto Tm	NaN

## Sheet: #3 D14
A1	Passed	no Cells Media	hsa-miR-7-5p	Unknown	35.9133	NaN	68.3	Auto Tm	NaN
A2	Flagged	no Cells Media	hsa-miR-217	Unknown	Undetermined	NaN	64.4	Auto Tm	NaN								✔			✔		✔
A3	Passed	no Cells Media	hsa-miR-337-5p	Unknown	37.0091	NaN	68	Auto Tm	NaN
A4	Passed	no Cells Media	hsa-miR-328-3p	Unknown	36.9526	NaN	73.3	Auto Tm	NaN
A5	Flagged	no Cells Media	hsa-miR-374b-3p	Unknown	Undetermined	NaN	62	Auto Tm	NaN								✔			✔		✔
A6	Passed	no Cells Media	hsa-miR-143-3p	Unknown	34.9085	NaN	69.3	Auto Tm	NaN
A7	Flagged	no Cells Media	hsa-miR-623	Unknown	Undetermined	NaN	62	Auto Tm	NaN								✔			✔		✔
A8	Flagged	no Cells Media	hsa-miR-520c-3p	Unknown	Undetermined	NaN	62	Auto Tm	NaN								✔			✔		✔
A9	Flagged	no Cells Media	hsa-miR-557	Unknown	Undetermined	NaN	64.1	Auto Tm	NaN								✔			✔		✔
A10	Flagged	no Cells Media	hsa-miR-218-5p	Unknown	Undetermined	NaN	67.2	Auto Tm	NaN								✔			✔		✔
A11	Passed	no Cells Media	hsa-miR-136-5p	Unknown	36.9297	NaN	69.3	Auto Tm	NaN
A12	Flagged	no Cells Media	hsa-miR-127-5p	Unknown	Undetermined	NaN	62	Auto Tm	NaN								✔			✔		✔
A13	Passed	no Cells Media	hsa-miR-140-5p	Unknown	37.0126	NaN	70	Auto Tm	NaN
A14	Flagged	no Cells Media	hsa-miR-31-3p	Unknown	Undetermined	NaN	61.9	Auto Tm	NaN								✔			✔		✔
A15	Flagged	no Cells Media	hsa-miR-20b-3p	Unknown	Undetermined	NaN	82	Auto Tm	NaN								✔			✔		✔
A16	Flagged	no Cells Media	hsa-miR-325	Unknown	Undetermined	NaN	69	Auto Tm	NaN								✔			✔		✔
A17	Flagged	no Cells Media	hsa-miR-509-3-5p	Unknown	Undetermined	NaN	61.9	Auto Tm	NaN								✔			✔		✔
A18	Flagged	no Cells Media	hsa-miR-210-3p	Unknown	Undetermined	NaN	61.9	Auto Tm	NaN								✔			✔		✔
A19	Flagged	no Cells Media	hsa-miR-199b-5p	Unknown	Undetermined	NaN	69.2	Auto Tm	NaN								✔			✔		✔
A20	Flagged	no Cells Media	hsa-miR-194-5p	Unknown	Undetermined	NaN	85.2	Auto Tm	NaN								✔			✔		✔
A21	Passed	no Cells Media	hsa-let-7g-5p	Unknown	35.9407	NaN	69.2	Auto Tm	NaN
A22	Passed	no Cells Media	hsa-miR-203a	Unknown	36.9111	NaN	69.7	Auto Tm	NaN
A23	Flagged	no Cells Media	hsa-miR-181a-3p	Unknown	Undetermined	NaN	61.9	Auto Tm	NaN								✔			✔		✔
A24	Flagged	no Cells Media	hsa-miR-137	Unknown	Undetermined	NaN	61.9	Auto Tm	NaN								✔			✔		✔
B1	Flagged	no Cells Media	hsa-miR-551b-3p	Unknown	Undetermined	NaN	62.1	Auto Tm	NaN								✔			✔		✔
B2	Flagged	no Cells Media	Blank (H2O)	Unknown	Undetermined	NaN	62.1	Auto Tm	NaN								✔			✔		✔
B3	Flagged	no Cells Media	hsa-miR-524-3p	Unknown	Undetermined	NaN	62.1	Auto Tm	NaN								✔			✔		✔
B4	Flagged	no Cells Media	UniSp2	Unknown	Undetermined	NaN	62.1	Auto Tm	NaN								✔			✔		✔
B5	Passed	no Cells Media	hsa-miR-486-5p	Unknown	36.9861	NaN	72.5	Auto Tm	NaN
B6	Flagged	no Cells Media	UniSp4	Unknown	Undetermined	NaN	70.7	Auto Tm	NaN								✔			✔		✔
B7	Flagged	no Cells Media	UniSp3 IPC	Unknown	21.9101	NaN	81	Auto Tm	NaN										✔
B8	Flagged	no Cells Media	UniSp5	Unknown	Undetermined	NaN	62	Auto Tm	NaN								✔			✔		✔
B9	Flagged	no Cells Media	hsa-miR-329-3p	Unknown	Undetermined	NaN	62	Auto Tm	NaN								✔			✔		✔
B10	Passed	no Cells Media	UniSp6	Unknown	20.9208	NaN	72.7	Auto Tm	NaN
B11	Flagged	no Cells Media	hsa-miR-487b-3p	Unknown	Undetermined	NaN	69.3	Auto Tm	NaN								✔			✔		✔
B12	Flagged	no Cells Media	cel-miR-39-3p	Unknown	Undetermined	NaN	62	Auto Tm	NaN								✔			✔		✔
B13	Flagged	no Cells Media	hsa-miR-138-5p	Unknown	Undetermined	NaN	62	Auto Tm	NaN								✔			✔		✔
B14	Passed	no Cells Media	hsa-miR-191-5p	Unknown	35.9049	NaN	70.3	Auto Tm	NaN
B15	Flagged	no Cells Media	mmu-miR-378a-3p	Unknown	Undetermined	NaN	61.9	Auto Tm	NaN								✔			✔		✔
B16	Passed	no Cells Media	hsa-miR-103a-3p	Unknown	36.9093	NaN	69.8	Auto Tm	NaN
B17	Flagged	no Cells Media	hsa-miR-890	Unknown	Undetermined	NaN	61.9	Auto Tm	NaN								✔			✔		✔
B18	Passed	no Cells Media	hsa-miR-423-5p	Unknown	35.9521	NaN	70.3	Auto Tm	NaN
B19	Passed	no Cells Media	hsa-miR-221-3p	Unknown	34.9149	NaN	68.9	Auto Tm	NaN
B20	Passed	no Cells Media	SNORD38B	Unknown	37.0414	NaN	71.8	Auto Tm	NaN
B21	Flagged	no Cells Media	hsa-miR-301b	Unknown	Undetermined	NaN	61.9	Auto Tm	NaN								✔			✔		✔
B22	Passed	no Cells Media	SNORD49A	Unknown	36.9577	NaN	74.2	Auto Tm	NaN
B23	Flagged	no Cells Media	hsa-miR-550a-5p	Unknown	Undetermined	NaN	61.9	Auto Tm	NaN								✔			✔		✔
B24	Flagged	no Cells Media	U6 snRNA	Unknown	Undetermined	NaN	61.9	Auto Tm	NaN								✔			✔		✔
C1	Passed	no Cells Media	hsa-miR-532-5p	Unknown	36.9626	NaN	68.6	Auto Tm	NaN
C2	Passed	no Cells Media	hsa-miR-99a-5p	Unknown	35.9064	NaN	72.8	Auto Tm	NaN
C3	Passed	no Cells Media	hsa-miR-16-5p	Unknown	34.9048	NaN	70.4	Auto Tm	NaN
C4	Flagged	no Cells Media	hsa-miR-98-5p	Unknown	Undetermined	NaN	69.9	Auto Tm	NaN								✔			✔		✔
C5	Passed	no Cells Media	hsa-miR-185-5p	Unknown	37.0169	NaN	70.4	Auto Tm	NaN
C6	Passed	no Cells Media	hsa-miR-25-3p	Unknown	35.9116	NaN	69.6	Auto Tm	NaN
C7	Flagged	no Cells Media	UniSp3 IPC	Unknown	21.9033	NaN	81	Auto Tm	NaN										✔
C8	Flagged	no Cells Media	UniSp3 IPC	Unknown	21.9001	NaN	81.3	Auto Tm	NaN										✔
C9	Flagged	no Cells Media	hsa-miR-765	Unknown	37.115	NaN	70.1	Auto Tm	NaN								✔
C10	Passed	no Cells Media	hsa-miR-24-3p	Unknown	31.927	NaN	74.5	Auto Tm	NaN
C11	Flagged	no Cells Media	hsa-miR-369-5p	Unknown	Undetermined	NaN	62	Auto Tm	NaN								✔			✔		✔
C12	Flagged	no Cells Media	hsa-miR-425-5p	Unknown	Undetermined	NaN	62	Auto Tm	NaN								✔			✔		✔
C13	Flagged	no Cells Media	hsa-miR-590-5p	Unknown	Undetermined	NaN	76.1	Auto Tm	NaN								✔			✔		✔
C14	Flagged	no Cells Media	hsa-miR-760	Unknown	Undetermined	NaN	64.6	Auto Tm	NaN								✔			✔		✔
C15	Passed	no Cells Media	hsa-miR-574-3p	Unknown	35.9283	NaN	71.6	Auto Tm	NaN
C16	Passed	no Cells Media	hsa-miR-130b-3p	Unknown	35.9373	NaN	70	Auto Tm	NaN
C17	Passed	no Cells Media	hsa-miR-30c-5p	Unknown	35.9198	NaN	70.3	Auto Tm	NaN
C18	Passed	no Cells Media	hsa-miR-133b	Unknown	36.9591	NaN	70.8	Auto Tm	NaN
C19	Flagged	no Cells Media	hsa-miR-524-5p	Unknown	Undetermined	NaN	90.7	Auto Tm	NaN								✔			✔		✔
C20	Passed	no Cells Media	hsa-miR-23a-3p	Unknown	32.9185	NaN	70.5	Auto Tm	NaN
C21	Passed	no Cells Media	hsa-miR-193b-3p	Unknown	36.9329	NaN	70.2	Auto Tm	NaN
C22	Flagged	no Cells Media	hsa-miR-501-5p	Unknown	Undetermined	NaN	67.6	Auto Tm	NaN								✔			✔		✔
C23	Flagged	no Cells Media	hsa-miR-518c-5p	Unknown	Undetermined	NaN	82.2	Auto Tm	NaN								✔			✔		✔
C24	Passed	no Cells Media	hsa-miR-130a-3p	Unknown	37.0751	NaN	69.7	Auto Tm	NaN
D1	Flagged	no Cells Media	hsa-miR-933	Unknown	Undetermined	NaN	67.5	Auto Tm	NaN								✔			✔		✔
D2	Flagged	no Cells Media	hsa-miR-379-5p	Unknown	Undetermined	NaN	71.7	Auto Tm	NaN								✔			✔		✔
D3	Flagged	no Cells Media	hsa-miR-452-5p	Unknown	Undetermined	NaN	77.6	Auto Tm	NaN								✔			✔		✔
D4	Flagged	no Cells Media	hsa-miR-589-5p	Unknown	Undetermined	NaN	62.1	Auto Tm	NaN								✔			✔		✔
D5	Flagged	no Cells Media	hsa-miR-141-3p	Unknown	Undetermined	NaN	70.1	Auto Tm	NaN								✔			✔		✔
D6	Passed	no Cells Media	hsa-miR-342-3p	Unknown	36.9791	NaN	70.1	Auto Tm	NaN
D7	Flagged	no Cells Media	hsa-miR-668-3p	Unknown	Undetermined	NaN	78.9	Auto Tm	NaN								✔			✔		✔
D8	Flagged	no Cells Media	hsa-miR-934	Unknown	37.1509	NaN	72.5	Auto Tm	NaN								✔
D9	Passed	no Cells Media	hsa-miR-101-3p	Unknown	36.9209	NaN	70.9	Auto Tm	NaN
D10	Flagged	no Cells Media	hsa-miR-539-5p	Unknown	Undetermined	NaN	74	Auto Tm	NaN								✔			✔		✔
D11	Flagged	no Cells Media	hsa-miR-331-3p	Unknown	Undetermined	NaN	62	Auto Tm	NaN								✔			✔		✔
D12	Flagged	no Cells Media	hsa-miR-499a-5p	Unknown	Undetermined	NaN	62.2	Auto Tm	NaN								✔			✔		✔
D13	Flagged	no Cells Media	hsa-miR-196a-5p	Unknown	Undetermined	NaN	88.9	Auto Tm	NaN								✔			✔		✔
D14	Flagged	no Cells Media	hsa-miR-888-5p	Unknown	Undetermined	NaN	68.7	Auto Tm	NaN								✔			✔		✔
D15	Flagged	no Cells Media	hsa-miR-330-3p	Unknown	Undetermined	NaN	65.9	Auto Tm	NaN								✔			✔		✔
D16	Flagged	no Cells Media	hsa-miR-570-3p	Unknown	Undetermined	NaN	70.3	Auto Tm	NaN								✔			✔		✔
D17	Flagged	no Cells Media	hsa-miR-518c-3p	Unknown	Undetermined	NaN	66.9	Auto Tm	NaN								✔			✔		✔
D18	Flagged	no Cells Media	hsa-miR-200a-3p	Unknown	Undetermined	NaN	71.3	Auto Tm	NaN								✔			✔		✔
D19	Flagged	no Cells Media	hsa-miR-188-5p	Unknown	Undetermined	NaN	70.5	Auto Tm	NaN								✔			✔		✔
D20	Passed	no Cells Media	hsa-miR-26a-5p	Unknown	35.9042	NaN	70.5	Auto Tm	NaN
D21	Passed	no Cells Media	hsa-miR-99b-5p	Unknown	35.9247	NaN	69.5	Auto Tm	NaN
D22	Flagged	no Cells Media	hsa-miR-431-5p	Unknown	36.9604	NaN	74.7	Auto Tm	NaN								✔
D23	Passed	no Cells Media	hsa-miR-23b-3p	Unknown	34.9137	NaN	70.2	Auto Tm	NaN
D24	Flagged	no Cells Media	hsa-miR-367-3p	Unknown	Undetermined	NaN	61.9	Auto Tm	NaN								✔			✔		✔
E1	Flagged	no Cells Media	hsa-miR-505-3p	Unknown	Undetermined	NaN	68	Auto Tm	NaN								✔			✔		✔
E2	Passed	no Cells Media	hsa-miR-18a-5p	Unknown	36.9753	NaN	73.5	Auto Tm	NaN
E3	Passed	no Cells Media	hsa-miR-92a-3p	Unknown	33.9173	NaN	72	Auto Tm	NaN
E4	Flagged	no Cells Media	hsa-miR-500a-5p	Unknown	Undetermined	NaN	80	Auto Tm	NaN								✔			✔		✔
E5	Flagged	no Cells Media	hsa-miR-887-3p	Unknown	Undetermined	NaN	63.6	Auto Tm	NaN								✔			✔		✔
E6	Flagged	no Cells Media	hsa-miR-491-3p	Unknown	Undetermined	NaN	62.8	Auto Tm	NaN								✔			✔		✔
E7	Passed	no Cells Media	hsa-miR-423-3p	Unknown	35.9426	NaN	71.9	Auto Tm	NaN
E8	Flagged	no Cells Media	hsa-miR-126-3p	Unknown	Undetermined	NaN	66.4	Auto Tm	NaN								✔			✔		✔
E9	Flagged	no Cells Media	hsa-miR-421	Unknown	Undetermined	NaN	81.3	Auto Tm	NaN								✔			✔		✔
E10	Flagged	no Cells Media	hsa-miR-376b-3p	Unknown	Undetermined	NaN	71.9	Auto Tm	NaN								✔			✔		✔
E11	Flagged	no Cells Media	hsa-miR-302c-3p	Unknown	Undetermined	NaN	62	Auto Tm	NaN								✔			✔		✔
E12	Flagged	no Cells Media	hsa-miR-625-3p	Unknown	Undetermined	NaN	88.3	Auto Tm	NaN								✔			✔		✔
E13	Flagged	no Cells Media	hsa-miR-339-5p	Unknown	Undetermined	NaN	62	Auto Tm	NaN								✔			✔		✔
E14	Flagged	no Cells Media	hsa-miR-873-5p	Unknown	Undetermined	NaN	61.9	Auto Tm	NaN								✔			✔		✔
E15	Flagged	no Cells Media	hsa-miR-323a-3p	Unknown	Undetermined	NaN	64.8	Auto Tm	NaN								✔			✔		✔
E16	Flagged	no Cells Media	hsa-miR-181d-5p	Unknown	Undetermined	NaN	63.8	Auto Tm	NaN								✔			✔		✔
E17	Passed	no Cells Media	hsa-miR-125a-5p	Unknown	35.9389	NaN	69.2	Auto Tm	NaN
E18	Flagged	no Cells Media	hsa-miR-129-5p	Unknown	Undetermined	NaN	68.2	Auto Tm	NaN								✔			✔		✔
E19	Flagged	no Cells Media	hsa-miR-492	Unknown	Undetermined	NaN	62.9	Auto Tm	NaN								✔			✔		✔
E20	Passed	no Cells Media	hsa-miR-20a-5p	Unknown	36.944	NaN	71.3	Auto Tm	NaN
E21	Flagged	no Cells Media	hsa-miR-374b-5p	Unknown	Undetermined	NaN	70	Auto Tm	NaN								✔			✔		✔
E22	Flagged	no Cells Media	hsa-miR-302d-3p	Unknown	Undetermined	NaN	63.7	Auto Tm	NaN								✔			✔		✔
E23	Flagged	no Cells Media	hsa-miR-346	Unknown	Undetermined	NaN	71.8	Auto Tm	NaN								✔			✔		✔
E24	Passed	no Cells Media	hsa-miR-151a-3p	Unknown	37.0136	NaN	70.5	Auto Tm	NaN
F1	Flagged	no Cells Media	hsa-miR-493-3p	Unknown	Undetermined	NaN	64.6	Auto Tm	NaN								✔			✔		✔
F2	Flagged	no Cells Media	hsa-miR-122-5p	Unknown	Undetermined	NaN	73.8	Auto Tm	NaN								✔			✔		✔
F3	Flagged	no Cells Media	hsa-miR-99a-3p	Unknown	Undetermined	NaN	62.1	Auto Tm	NaN								✔			✔		✔
F4	Passed	no Cells Media	hsa-miR-361-5p	Unknown	35.9207	NaN	72	Auto Tm	NaN
F5	Flagged	no Cells Media	hsa-miR-202-3p	Unknown	Undetermined	NaN	69.9	Auto Tm	NaN								✔			✔		✔
F6	Passed	no Cells Media	hsa-miR-125b-5p	Unknown	32.9248	NaN	71.2	Auto Tm	NaN
F7	Flagged	no Cells Media	hsa-miR-503-5p	Unknown	Undetermined	NaN	91.4	Auto Tm	NaN								✔			✔		✔
F8	Flagged	no Cells Media	hsa-miR-204-5p	Unknown	Undetermined	NaN	67.2	Auto Tm	NaN								✔			✔		✔
F9	Passed	no Cells Media	hsa-miR-30d-5p	Unknown	36.9494	NaN	72.5	Auto Tm	NaN
F10	Flagged	no Cells Media	hsa-miR-301a-3p	Unknown	Undetermined	NaN	62	Auto Tm	NaN								✔			✔		✔
F11	Flagged	no Cells Media	hsa-miR-362-5p	Unknown	Undetermined	NaN	62	Auto Tm	NaN								✔			✔		✔
F12	Flagged	no Cells Media	hsa-miR-30b-3p	Unknown	Undetermined	NaN	62.2	Auto Tm	NaN								✔			✔		✔
F13	Flagged	no Cells Media	hsa-miR-654-5p	Unknown	Undetermined	NaN	90.8	Auto Tm	NaN								✔			✔		✔
F14	Passed	no Cells Media	hsa-miR-545-3p	Unknown	36.991	NaN	71.4	Auto Tm	NaN
F15	Flagged	no Cells Media	hsa-miR-29b-2-5p	Unknown	Undetermined	NaN	61.9	Auto Tm	NaN								✔			✔		✔
F16	Flagged	no Cells Media	hsa-miR-491-5p	Unknown	Undetermined	NaN	61.9	Auto Tm	NaN								✔			✔		✔
F17	Passed	no Cells Media	hsa-miR-92b-3p	Unknown	36.9248	NaN	73.2	Auto Tm	NaN
F18	Flagged	no Cells Media	hsa-miR-665	Unknown	Undetermined	NaN	80.9	Auto Tm	NaN								✔			✔		✔
F19	Flagged	no Cells Media	hsa-miR-506-3p	Unknown	Undetermined	NaN	61.9	Auto Tm	NaN								✔			✔		✔
F20	Flagged	no Cells Media	hsa-miR-363-3p	Unknown	Undetermined	NaN	64.5	Auto Tm	NaN								✔			✔		✔
F21	Flagged	no Cells Media	hsa-miR-132-3p	Unknown	Undetermined	NaN	61.9	Auto Tm	NaN								✔			✔		✔
F22	Flagged	no Cells Media	hsa-miR-651-5p	Unknown	Undetermined	NaN	69.5	Auto Tm	NaN								✔			✔		✔
F23	Flagged	no Cells Media	hsa-miR-628-3p	Unknown	Undetermined	NaN	61.9	Auto Tm	NaN								✔			✔		✔
F24	Passed	no Cells Media	hsa-miR-432-5p	Unknown	37.157	NaN	74.2	Auto Tm	NaN
G1	Flagged	no Cells Media	hsa-miR-154-3p	Unknown	Undetermined	NaN	64.1	Auto Tm	NaN								✔			✔		✔
G2	Passed	no Cells Media	hsa-miR-27a-3p	Unknown	34.8993	NaN	70.4	Auto Tm	NaN
G3	Passed	no Cells Media	hsa-miR-376c-3p	Unknown	35.9223	NaN	69.1	Auto Tm	NaN
G4	Passed	no Cells Media	hsa-miR-940	Unknown	35.9093	NaN	74.9	Auto Tm	NaN
G5	Flagged	no Cells Media	hsa-miR-22-5p	Unknown	Undetermined	NaN	64.9	Auto Tm	NaN								✔			✔		✔
G6	Flagged	no Cells Media	hsa-miR-224-5p	Unknown	Undetermined	NaN	63.1	Auto Tm	NaN								✔			✔		✔
G7	Flagged	no Cells Media	hsa-miR-885-5p	Unknown	Undetermined	NaN	76.2	Auto Tm	NaN								✔			✔		✔
G8	Passed	no Cells Media	hsa-miR-320a	Unknown	34.9358	NaN	72.5	Auto Tm	NaN
G9	Flagged	no Cells Media	hsa-miR-18b-5p	Unknown	Undetermined	NaN	62	Auto Tm	NaN								✔			✔		✔
G10	Flagged	no Cells Media	hsa-miR-187-3p	Unknown	Undetermined	NaN	63.5	Auto Tm	NaN								✔			✔		✔
G11	Flagged	no Cells Media	hsa-miR-516b-5p	Unknown	Undetermined	NaN	88.6	Auto Tm	NaN								✔			✔		✔
G12	Flagged	no Cells Media	hsa-miR-302c-5p	Unknown	Undetermined	NaN	62	Auto Tm	NaN								✔			✔		✔
G13	Flagged	no Cells Media	hsa-miR-548b-3p	Unknown	Undetermined	NaN	62	Auto Tm	NaN								✔			✔		✔
G14	Flagged	no Cells Media	hsa-miR-186-5p	Unknown	Undetermined	NaN	63.3	Auto Tm	NaN								✔			✔		✔
G15	Passed	no Cells Media	hsa-miR-199a-5p	Unknown	35.938	NaN	68.7	Auto Tm	NaN
G16	Flagged	no Cells Media	hsa-miR-155-5p	Unknown	Undetermined	NaN	82.8	Auto Tm	NaN								✔			✔		✔
G17	Passed	no Cells Media	hsa-miR-107	Unknown	36.9832	NaN	69.5	Auto Tm	NaN
G18	Flagged	no Cells Media	hsa-miR-302b-3p	Unknown	Undetermined	NaN	73.7	Auto Tm	NaN								✔			✔		✔
G19	Flagged	no Cells Media	hsa-miR-662	Unknown	Undetermined	NaN	61.9	Auto Tm	NaN								✔			✔		✔
G20	Flagged	no Cells Media	hsa-miR-519d-3p	Unknown	Undetermined	NaN	79.6	Auto Tm	NaN								✔			✔		✔
G21	Flagged	no Cells Media	hsa-miR-485-3p	Unknown	Undetermined	NaN	61.9	Auto Tm	NaN								✔			✔		✔
G22	Passed	no Cells Media	hsa-miR-200b-3p	Unknown	37.0487	NaN	70.8	Auto Tm	NaN
G23	Passed	no Cells Media	hsa-miR-337-3p	Unknown	37.0654	NaN	69.2	Auto Tm	NaN
G24	Flagged	no Cells Media	hsa-miR-494-3p	Unknown	Undetermined	NaN	62.1	Auto Tm	NaN								✔			✔		✔
H1	Flagged	no Cells Media	hsa-miR-371a-3p	Unknown	Undetermined	NaN	62.6	Auto Tm	NaN								✔			✔		✔
H2	Flagged	no Cells Media	hsa-miR-637	Unknown	Undetermined	NaN	68.6	Auto Tm	NaN								✔			✔		✔
H3	Flagged	no Cells Media	hsa-miR-144-3p	Unknown	Undetermined	NaN	66.7	Auto Tm	NaN								✔			✔		✔
H4	Flagged	no Cells Media	hsa-miR-16-1-3p	Unknown	Undetermined	NaN	62.1	Auto Tm	NaN								✔			✔		✔
H5	Flagged	no Cells Media	hsa-miR-631	Unknown	Undetermined	NaN	63.8	Auto Tm	NaN								✔			✔		✔
H6	Flagged	no Cells Media	hsa-miR-34c-5p	Unknown	Undetermined	NaN	81.3	Auto Tm	NaN								✔			✔		✔
H7	Flagged	no Cells Media	hsa-miR-211-5p	Unknown	Undetermined	NaN	63.6	Auto Tm	NaN								✔			✔		✔
H8	Flagged	no Cells Media	hsa-miR-454-3p	Unknown	Undetermined	NaN	71.4	Auto Tm	NaN								✔			✔		✔
H9	Passed	no Cells Media	hsa-let-7f-5p	Unknown	37.0366	NaN	69.3	Auto Tm	NaN
H10	Passed	no Cells Media	hsa-miR-30e-5p	Unknown	36.9711	NaN	71.7	Auto Tm	NaN
H11	Passed	no Cells Media	hsa-miR-34a-5p	Unknown	34.9102	NaN	74	Auto Tm	NaN
H12	Passed	no Cells Media	hsa-miR-663a	Unknown	35.952	NaN	76.4	Auto Tm	NaN
H13	Flagged	no Cells Media	hsa-miR-518e-3p	Unknown	Undetermined	NaN	64.3	Auto Tm	NaN								✔			✔		✔
H14	Flagged	no Cells Media	hsa-miR-29b-3p	Unknown	37.1172	NaN	71.1	Auto Tm	NaN								✔
H15	Flagged	no Cells Media	hsa-miR-658	Unknown	Undetermined	NaN	69.8	Auto Tm	NaN								✔			✔		✔
H16	Flagged	no Cells Media	hsa-miR-572	Unknown	Undetermined	NaN	65.3	Auto Tm	NaN								✔			✔		✔
H17	Flagged	no Cells Media	hsa-miR-802	Unknown	Undetermined	NaN	78.8	Auto Tm	NaN								✔			✔		✔
H18	Flagged	no Cells Media	hsa-miR-521	Unknown	Undetermined	NaN	77.4	Auto Tm	NaN								✔			✔		✔
H19	Passed	no Cells Media	hsa-miR-433-3p	Unknown	36.9665	NaN	71.1	Auto Tm	NaN
H20	Flagged	no Cells Media	hsa-miR-660-5p	Unknown	36.9838	NaN	70.8	Auto Tm	NaN								✔
H21	Passed	no Cells Media	hsa-let-7c-5p	Unknown	36.9467	NaN	69.5	Auto Tm	NaN
H22	Passed	no Cells Media	hsa-miR-28-5p	Unknown	37.0056	NaN	69.7	Auto Tm	NaN
H23	Flagged	no Cells Media	hsa-miR-324-5p	Unknown	Undetermined	NaN	61.9	Auto Tm	NaN								✔			✔		✔
H24	Passed	no Cells Media	hsa-miR-219a-5p	Unknown	37.0461	NaN	69.9	Auto Tm	NaN
I1	Passed	no Cells Media	hsa-miR-19b-3p	Unknown	36.9802	NaN	69.1	Auto Tm	NaN
I2	Passed	no Cells Media	hsa-miR-526b-5p	Unknown	37.1644	NaN	69.1	Auto Tm	NaN
I3	Flagged	no Cells Media	hsa-miR-215-5p	Unknown	Undetermined	NaN	71.4	Auto Tm	NaN								✔			✔		✔
I4	Flagged	no Cells Media	hsa-miR-30b-5p	Unknown	Undetermined	NaN	69.9	Auto Tm	NaN								✔			✔		✔
I5	Flagged	no Cells Media	hsa-miR-184	Unknown	Undetermined	NaN	64.6	Auto Tm	NaN								✔			✔		✔
I6	Flagged	no Cells Media	hsa-miR-422a	Unknown	Undetermined	NaN	62	Auto Tm	NaN								✔			✔		✔
I7	Passed	no Cells Media	hsa-miR-199a-3p	Unknown	34.9363	NaN	69.6	Auto Tm	NaN
I8	Passed	no Cells Media	hsa-miR-335-5p	Unknown	37.005	NaN	71.1	Auto Tm	NaN
I9	Flagged	no Cells Media	hsa-miR-519a-3p	Unknown	Undetermined	NaN	62	Auto Tm	NaN								✔			✔		✔
I10	Passed	no Cells Media	hsa-miR-21-5p	Unknown	30.9099	NaN	69	Auto Tm	NaN
I11	Flagged	no Cells Media	hsa-miR-129-2-3p	Unknown	Undetermined	NaN	83.4	Auto Tm	NaN								✔			✔		✔
I12	Passed	no Cells Media	hsa-miR-26b-5p	Unknown	37.0675	NaN	69.5	Auto Tm	NaN
I13	Passed	no Cells Media	hsa-miR-214-3p	Unknown	33.9187	NaN	71.6	Auto Tm	NaN
I14	Passed	no Cells Media	hsa-miR-32-5p	Unknown	37.1486	NaN	71.1	Auto Tm	NaN
I15	Flagged	no Cells Media	hsa-miR-324-3p	Unknown	37.0866	NaN	71.4	Auto Tm	NaN								✔
I16	Flagged	no Cells Media	hsa-miR-488-3p	Unknown	Undetermined	NaN	74	Auto Tm	NaN								✔			✔		✔
I17	Flagged	no Cells Media	hsa-miR-371a-5p	Unknown	Undetermined	NaN	70	Auto Tm	NaN								✔			✔		✔
I18	Flagged	no Cells Media	hsa-miR-455-5p	Unknown	Undetermined	NaN	69.7	Auto Tm	NaN								✔			✔		✔
I19	Flagged	no Cells Media	hsa-miR-891a-5p	Unknown	Undetermined	NaN	88.8	Auto Tm	NaN								✔			✔		✔
I20	Flagged	no Cells Media	hsa-miR-549a	Unknown	Undetermined	NaN	70.2	Auto Tm	NaN								✔			✔		✔
I21	Flagged	no Cells Media	hsa-miR-205-5p	Unknown	Undetermined	NaN	76.9	Auto Tm	NaN								✔			✔		✔
I22	Flagged	no Cells Media	hsa-miR-518b	Unknown	Undetermined	NaN	71.3	Auto Tm	NaN								✔			✔		✔
I23	Passed	no Cells Media	hsa-miR-19a-3p	Unknown	34.924	NaN	69.7	Auto Tm	NaN
I24	Flagged	no Cells Media	hsa-miR-150-5p	Unknown	Undetermined	NaN	84.4	Auto Tm	NaN								✔			✔		✔
J1	Passed	no Cells Media	hsa-miR-15a-5p	Unknown	37.0481	NaN	70.2	Auto Tm	NaN
J2	Passed	no Cells Media	hsa-let-7d-3p	Unknown	36.939	NaN	69.6	Auto Tm	NaN
J3	Flagged	no Cells Media	hsa-miR-608	Unknown	Undetermined	NaN	64.1	Auto Tm	NaN								✔			✔		✔
J4	Flagged	no Cells Media	hsa-miR-671-5p	Unknown	Undetermined	NaN	86.7	Auto Tm	NaN								✔			✔		✔
J5	Flagged	no Cells Media	hsa-miR-497-5p	Unknown	Undetermined	NaN	62	Auto Tm	NaN								✔			✔		✔
J6	Flagged	no Cells Media	hsa-miR-877-5p	Unknown	Undetermined	NaN	71.4	Auto Tm	NaN								✔			✔		✔
J7	Flagged	no Cells Media	hsa-miR-187-5p	Unknown	Undetermined	NaN	67.5	Auto Tm	NaN								✔			✔		✔
J8	Passed	no Cells Media	hsa-miR-10b-5p	Unknown	35.919	NaN	70.6	Auto Tm	NaN
J9	Passed	no Cells Media	hsa-let-7i-5p	Unknown	35.9272	NaN	69.6	Auto Tm	NaN
J10	Flagged	no Cells Media	hsa-miR-202-5p	Unknown	Undetermined	NaN	71.7	Auto Tm	NaN								✔			✔		✔
J11	Flagged	no Cells Media	hsa-miR-652-3p	Unknown	Undetermined	NaN	71.7	Auto Tm	NaN								✔			✔		✔
J12	Flagged	no Cells Media	hsa-miR-126-5p	Unknown	Undetermined	NaN	68	Auto Tm	NaN								✔			✔		✔
J13	Flagged	no Cells Media	hsa-miR-30e-3p	Unknown	Undetermined	NaN	69.3	Auto Tm	NaN								✔			✔		✔
J14	Flagged	no Cells Media	hsa-miR-181c-5p	Unknown	Undetermined	NaN	87.8	Auto Tm	NaN								✔			✔		✔
J15	Flagged	no Cells Media	hsa-miR-9-3p	Unknown	Undetermined	NaN	67.9	Auto Tm	NaN								✔			✔		✔
J16	Flagged	no Cells Media	hsa-miR-548c-3p	Unknown	Undetermined	NaN	65.3	Auto Tm	NaN								✔			✔		✔
J17	Passed	no Cells Media	hsa-miR-152-3p	Unknown	36.9109	NaN	69.8	Auto Tm	NaN
J18	Flagged	no Cells Media	hsa-miR-93-5p	Unknown	Undetermined	NaN	72.6	Auto Tm	NaN								✔			✔		✔
J19	Passed	no Cells Media	hsa-miR-365a-3p	Unknown	35.9328	NaN	69.5	Auto Tm	NaN
J20	Passed	no Cells Media	hsa-miR-29c-3p	Unknown	34.9207	NaN	70	Auto Tm	NaN
J21	Flagged	no Cells Media	hsa-miR-372-3p	Unknown	Undetermined	NaN	71	Auto Tm	NaN								✔			✔		✔
J22	Passed	no Cells Media	hsa-miR-133a-3p	Unknown	36.9669	NaN	71	Auto Tm	NaN
J23	Passed	no Cells Media	hsa-miR-124-3p	Unknown	36.9533	NaN	69.4	Auto Tm	NaN
J24	Flagged	no Cells Media	hsa-miR-190a-5p	Unknown	Undetermined	NaN	68.4	Auto Tm	NaN								✔			✔		✔
K1	Flagged	no Cells Media	hsa-miR-302a-3p	Unknown	Undetermined	NaN	68	Auto Tm	NaN								✔			✔		✔
K2	Flagged	no Cells Media	hsa-miR-595	Unknown	Undetermined	NaN	69.4	Auto Tm	NaN								✔			✔		✔
K3	Flagged	no Cells Media	hsa-miR-602	Unknown	Undetermined	NaN	90.3	Auto Tm	NaN								✔			✔		✔
K4	Flagged	no Cells Media	hsa-miR-223-3p	Unknown	Undetermined	NaN	65.1	Auto Tm	NaN								✔			✔		✔
K5	Flagged	no Cells Media	hsa-miR-627-5p	Unknown	Undetermined	NaN	62	Auto Tm	NaN								✔			✔		✔
K6	Flagged	no Cells Media	hsa-miR-34b-3p	Unknown	Undetermined	NaN	76.7	Auto Tm	NaN								✔			✔		✔
K7	Flagged	no Cells Media	hsa-miR-410-3p	Unknown	Undetermined	NaN	78.6	Auto Tm	NaN								✔			✔		✔
K8	Flagged	no Cells Media	hsa-miR-17-5p	Unknown	Undetermined	NaN	72.2	Auto Tm	NaN								✔			✔		✔
K9	Passed	no Cells Media	hsa-miR-376a-3p	Unknown	37.0468	NaN	70.1	Auto Tm	NaN
K10	Flagged	no Cells Media	hsa-miR-514a-3p	Unknown	Undetermined	NaN	62	Auto Tm	NaN								✔			✔		✔
K11	Flagged	no Cells Media	hsa-miR-512-5p	Unknown	Undetermined	NaN	62	Auto Tm	NaN								✔			✔		✔
K12	Flagged	no Cells Media	hsa-miR-449a	Unknown	Undetermined	NaN	81.5	Auto Tm	NaN								✔			✔		✔
K13	Flagged	no Cells Media	hsa-miR-498	Unknown	Undetermined	NaN	63.3	Auto Tm	NaN								✔			✔		✔
K14	Passed	no Cells Media	hsa-miR-148b-3p	Unknown	37.0435	NaN	71.4	Auto Tm	NaN
K15	Passed	no Cells Media	hsa-miR-127-3p	Unknown	35.9478	NaN	70.3	Auto Tm	NaN
K16	Passed	no Cells Media	hsa-miR-598-3p	Unknown	37.0408	NaN	69.8	Auto Tm	NaN
K17	Flagged	no Cells Media	hsa-miR-96-5p	Unknown	Undetermined	NaN	70	Auto Tm	NaN								✔			✔		✔
K18	Passed	no Cells Media	hsa-let-7d-5p	Unknown	36.9666	NaN	68.4	Auto Tm	NaN
K19	Flagged	no Cells Media	hsa-miR-135b-5p	Unknown	Undetermined	NaN	72.4	Auto Tm	NaN								✔			✔		✔
K20	Passed	no Cells Media	hsa-miR-495-3p	Unknown	37.0517	NaN	72.6	Auto Tm	NaN
K21	Passed	no Cells Media	hsa-miR-299-5p	Unknown	37.0795	NaN	68.9	Auto Tm	NaN
K22	Flagged	no Cells Media	hsa-miR-34c-3p	Unknown	Undetermined	NaN	70.5	Auto Tm	NaN								✔			✔		✔
K23	Flagged	no Cells Media	hsa-miR-596	Unknown	Undetermined	NaN	61.9	Auto Tm	NaN								✔			✔		✔
K24	Flagged	no Cells Media	hsa-miR-744-5p	Unknown	Undetermined	NaN	72	Auto Tm	NaN								✔			✔		✔
L1	Passed	no Cells Media	hsa-miR-145-5p	Unknown	31.9173	NaN	68.3	Auto Tm	NaN
L2	Flagged	no Cells Media	hsa-miR-622	Unknown	Undetermined	NaN	62.1	Auto Tm	NaN								✔			✔		✔
L3	Flagged	no Cells Media	hsa-miR-516a-5p	Unknown	Undetermined	NaN	65.4	Auto Tm	NaN								✔			✔		✔
L4	Passed	no Cells Media	hsa-let-7a-5p	Unknown	35.9359	NaN	68.8	Auto Tm	NaN
L5	Flagged	no Cells Media	hsa-miR-96-3p	Unknown	Undetermined	NaN	65.9	Auto Tm	NaN								✔			✔		✔
L6	Flagged	no Cells Media	hsa-miR-185-3p	Unknown	Undetermined	NaN	62.6	Auto Tm	NaN								✔			✔		✔
L7	Flagged	no Cells Media	hsa-miR-615-3p	Unknown	Undetermined	NaN	62.3	Auto Tm	NaN								✔			✔		✔
L8	Flagged	no Cells Media	hsa-miR-128-3p	Unknown	Undetermined	NaN	63.3	Auto Tm	NaN								✔			✔		✔
L9	Flagged	no Cells Media	hsa-miR-766-3p	Unknown	Undetermined	NaN	62.5	Auto Tm	NaN								✔			✔		✔
L10	Flagged	no Cells Media	hsa-miR-206	Unknown	Undetermined	NaN	82.6	Auto Tm	NaN								✔			✔		✔
L11	Flagged	no Cells Media	hsa-miR-298	Unknown	Undetermined	NaN	62	Auto Tm	NaN								✔			✔		✔
L12	Flagged	no Cells Media	hsa-miR-193a-5p	Unknown	Undetermined	NaN	62.2	Auto Tm	NaN								✔			✔		✔
L13	Flagged	no Cells Media	hsa-miR-449b-5p	Unknown	Undetermined	NaN	63.5	Auto Tm	NaN								✔			✔		✔
L14	Flagged	no Cells Media	hsa-miR-520d-5p	Unknown	Undetermined	NaN	76.7	Auto Tm	NaN								✔			✔		✔
L15	Flagged	no Cells Media	hsa-miR-192-5p	Unknown	Undetermined	NaN	80.7	Auto Tm	NaN								✔			✔		✔
L16	Passed	no Cells Media	hsa-miR-29a-3p	Unknown	35.9268	NaN	69.8	Auto Tm	NaN
L17	Flagged	no Cells Media	hsa-miR-18a-3p	Unknown	Undetermined	NaN	61.9	Auto Tm	NaN								✔			✔		✔
L18	Flagged	no Cells Media	hsa-miR-383-5p	Unknown	Undetermined	NaN	61.9	Auto Tm	NaN								✔			✔		✔
L19	Flagged	no Cells Media	hsa-miR-9-5p	Unknown	Undetermined	NaN	67.4	Auto Tm	NaN								✔			✔
L20	Passed	no Cells Media	hsa-miR-142-5p	Unknown	37.0344	NaN	70	Auto Tm	NaN
L21	Flagged	no Cells Media	hsa-miR-363-5p	Unknown	Undetermined	NaN	61.9	Auto Tm	NaN								✔			✔		✔
L22	Flagged	no Cells Media	hsa-miR-147b	Unknown	Undetermined	NaN	61.9	Auto Tm	NaN								✔			✔		✔
L23	Passed	no Cells Media	hsa-miR-197-3p	Unknown	35.9182	NaN	68.6	Auto Tm	NaN
L24	Flagged	no Cells Media	hsa-miR-597-5p	Unknown	Undetermined	NaN	61.9	Auto Tm	NaN								✔			✔		✔
M1	Flagged	no Cells Media	hsa-miR-326	Unknown	Undetermined	NaN	67.3	Auto Tm	NaN								✔			✔		✔
M2	Passed	no Cells Media	hsa-miR-15b-5p	Unknown	36.9221	NaN	68.8	Auto Tm	NaN
M3	Flagged	no Cells Media	hsa-miR-105-5p	Unknown	Undetermined	NaN	72.2	Auto Tm	NaN								✔			✔		✔
M4	Passed	no Cells Media	hsa-miR-196b-5p	Unknown	37.0749	NaN	69.9	Auto Tm	NaN
M5	Flagged	no Cells Media	hsa-miR-296-5p	Unknown	Undetermined	NaN	62	Auto Tm	NaN								✔			✔		✔
M6	Flagged	no Cells Media	hsa-miR-20b-5p	Unknown	Undetermined	NaN	62	Auto Tm	NaN								✔			✔		✔
M7	Flagged	no Cells Media	hsa-miR-147a	Unknown	Undetermined	NaN	75.4	Auto Tm	NaN								✔			✔		✔
M8	Flagged	no Cells Media	hsa-miR-198	Unknown	Undetermined	NaN	67	Auto Tm	NaN								✔			✔		✔
M9	Flagged	no Cells Media	hsa-miR-375	Unknown	Undetermined	NaN	91.9	Auto Tm	NaN								✔			✔		✔
M10	Flagged	no Cells Media	hsa-miR-517a-3p	Unknown	Undetermined	NaN	67.5	Auto Tm	NaN								✔			✔		✔
M11	Flagged	no Cells Media	hsa-miR-361-3p	Unknown	Undetermined	NaN	62	Auto Tm	NaN								✔			✔		✔
M12	Flagged	no Cells Media	hsa-miR-21-3p	Unknown	Undetermined	NaN	72.2	Auto Tm	NaN								✔			✔		✔
M13	Passed	no Cells Media	hsa-miR-373-3p	Unknown	36.898	NaN	72.7	Auto Tm	NaN
M14	Flagged	no Cells Media	hsa-miR-518f-3p	Unknown	Undetermined	NaN	72.1	Auto Tm	NaN								✔			✔		✔
M15	Passed	no Cells Media	hsa-miR-222-3p	Unknown	35.935	NaN	69	Auto Tm	NaN
M16	Flagged	no Cells Media	hsa-miR-617	Unknown	Undetermined	NaN	61.9	Auto Tm	NaN								✔			✔		✔
M17	Passed	no Cells Media	hsa-miR-154-5p	Unknown	36.958	NaN	70.8	Auto Tm	NaN
M18	Flagged	no Cells Media	hsa-miR-708-5p	Unknown	Undetermined	NaN	69.7	Auto Tm	NaN								✔			✔
M19	Passed	no Cells Media	hsa-let-7b-5p	Unknown	34.9352	NaN	69.7	Auto Tm	NaN
M20	Flagged	no Cells Media	hsa-miR-95-3p	Unknown	Undetermined	NaN	71.3	Auto Tm	NaN								✔			✔		✔
M21	Flagged	no Cells Media	hsa-miR-517c-3p	Unknown	37.0967	NaN	69.5	Auto Tm	NaN								✔
M22	Flagged	no Cells Media	hsa-miR-151a-5p	Unknown	Undetermined	NaN	72.3	Auto Tm	NaN								✔			✔		✔
M23	Flagged	no Cells Media	hsa-miR-502-5p	Unknown	Undetermined	NaN	69.7	Auto Tm	NaN								✔			✔		✔
M24	Flagged	no Cells Media	hsa-miR-345-5p	Unknown	Undetermined	NaN	61.9	Auto Tm	NaN								✔			✔		✔
N1	Flagged	no Cells Media	hsa-miR-509-3p	Unknown	Undetermined	NaN	67.5	Auto Tm	NaN								✔			✔		✔
N2	Passed	no Cells Media	hsa-miR-134-5p	Unknown	37.0044	NaN	69.9	Auto Tm	NaN
N3	Flagged	no Cells Media	hsa-miR-382-5p	Unknown	Undetermined	NaN	89.8	Auto Tm	NaN								✔			✔		✔
N4	Flagged	no Cells Media	hsa-miR-490-3p	Unknown	Undetermined	NaN	69.1	Auto Tm	NaN								✔			✔		✔
N5	Flagged	no Cells Media	hsa-miR-200c-3p	Unknown	Undetermined	NaN	70.1	Auto Tm	NaN								✔			✔		✔
N6	Flagged	no Cells Media	hsa-miR-30a-5p	Unknown	37.0145	NaN	71.2	Auto Tm	NaN								✔
N7	Passed	no Cells Media	hsa-miR-181b-5p	Unknown	36.9456	NaN	74.3	Auto Tm	NaN
N8	Flagged	no Cells Media	hsa-miR-33a-5p	Unknown	Undetermined	NaN	62.3	Auto Tm	NaN								✔			✔		✔
N9	Flagged	no Cells Media	hsa-miR-195-5p	Unknown	Undetermined	NaN	62.5	Auto Tm	NaN								✔			✔		✔
N10	Flagged	no Cells Media	hsa-miR-874-3p	Unknown	Undetermined	NaN	64.3	Auto Tm	NaN								✔			✔		✔
N11	Flagged	no Cells Media	hsa-miR-135a-5p	Unknown	Undetermined	NaN	62	Auto Tm	NaN								✔			✔		✔
N12	Flagged	no Cells Media	hsa-miR-26a-2-3p	Unknown	Undetermined	NaN	65.3	Auto Tm	NaN								✔			✔		✔
N13	Flagged	no Cells Media	hsa-miR-146b-5p	Unknown	Undetermined	NaN	71.4	Auto Tm	NaN								✔			✔		✔
N14	Flagged	no Cells Media	hsa-miR-412-3p	Unknown	Undetermined	NaN	71.4	Auto Tm	NaN								✔			✔		✔
N15	Flagged	no Cells Media	hsa-miR-1	Unknown	Undetermined	NaN	67.7	Auto Tm	NaN								✔			✔		✔
N16	Flagged	no Cells Media	hsa-miR-299-3p	Unknown	Undetermined	NaN	82.8	Auto Tm	NaN								✔			✔		✔
N17	Passed	no Cells Media	hsa-miR-142-3p	Unknown	36.9741	NaN	72.4	Auto Tm	NaN
N18	Flagged	no Cells Media	hsa-miR-338-3p	Unknown	Undetermined	NaN	61.9	Auto Tm	NaN								✔			✔		✔
N19	Flagged	no Cells Media	hsa-miR-584-5p	Unknown	37.2242	NaN	71.1	Auto Tm	NaN								✔
N20	Flagged	no Cells Media	hsa-miR-377-3p	Unknown	Undetermined	NaN	61.9	Auto Tm	NaN								✔			✔		✔
N21	Flagged	no Cells Media	hsa-miR-216a-5p	Unknown	Undetermined	NaN	61.9	Auto Tm	NaN								✔			✔		✔
N22	Passed	no Cells Media	hsa-miR-424-5p	Unknown	36.9401	NaN	68.4	Auto Tm	NaN
N23	Flagged	no Cells Media	hsa-miR-921	Unknown	Undetermined	NaN	67.6	Auto Tm	NaN								✔			✔		✔
N24	Flagged	no Cells Media	hsa-miR-513a-5p	Unknown	Undetermined	NaN	77.1	Auto Tm	NaN								✔			✔		✔
O1	Passed	no Cells Media	hsa-miR-140-3p	Unknown	36.9146	NaN	68.6	Auto Tm	NaN
O2	Passed	no Cells Media	hsa-miR-181a-5p	Unknown	36.9106	NaN	69.6	Auto Tm	NaN
O3	Flagged	no Cells Media	hsa-miR-10a-5p	Unknown	Undetermined	NaN	62.1	Auto Tm	NaN								✔			✔		✔
O4	Passed	no Cells Media	hsa-miR-106a-5p	Unknown	37.0135	NaN	71.4	Auto Tm	NaN
O5	Flagged	no Cells Media	hsa-miR-182-5p	Unknown	Undetermined	NaN	86.7	Auto Tm	NaN								✔			✔		✔
O6	Flagged	no Cells Media	hsa-miR-370-3p	Unknown	Undetermined	NaN	62	Auto Tm	NaN								✔			✔		✔
O7	Flagged	no Cells Media	hsa-miR-576-5p	Unknown	Undetermined	NaN	75.4	Auto Tm	NaN								✔			✔		✔
O8	Flagged	no Cells Media	hsa-miR-425-3p	Unknown	Undetermined	NaN	62	Auto Tm	NaN								✔			✔		✔
O9	Flagged	no Cells Media	hsa-miR-450a-5p	Unknown	Undetermined	NaN	63.3	Auto Tm	NaN								✔			✔		✔
O10	Passed	no Cells Media	hsa-miR-411-5p	Unknown	36.9088	NaN	70.3	Auto Tm	NaN
O11	Flagged	no Cells Media	hsa-miR-216b-5p	Unknown	Undetermined	NaN	64.3	Auto Tm	NaN								✔			✔		✔
O12	Passed	no Cells Media	hsa-miR-106b-5p	Unknown	37.0868	NaN	70.3	Auto Tm	NaN
O13	Passed	no Cells Media	hsa-miR-22-3p	Unknown	36.9294	NaN	69.5	Auto Tm	NaN
O14	Flagged	no Cells Media	hsa-miR-510-5p	Unknown	Undetermined	NaN	63.3	Auto Tm	NaN								✔			✔		✔
O15	Passed	no Cells Media	hsa-miR-212-3p	Unknown	37.0549	NaN	70.3	Auto Tm	NaN
O16	Flagged	no Cells Media	hsa-miR-525-5p	Unknown	Undetermined	NaN	61.9	Auto Tm	NaN								✔			✔		✔
O17	Flagged	no Cells Media	hsa-miR-542-5p	Unknown	Undetermined	NaN	71.3	Auto Tm	NaN								✔			✔		✔
O18	Flagged	no Cells Media	hsa-miR-576-3p	Unknown	Undetermined	NaN	78	Auto Tm	NaN								✔			✔		✔
O19	Flagged	no Cells Media	hsa-miR-583	Unknown	Undetermined	NaN	70	Auto Tm	NaN								✔			✔		✔
O20	Flagged	no Cells Media	hsa-miR-483-3p	Unknown	Undetermined	NaN	65.5	Auto Tm	NaN								✔			✔		✔
O21	Flagged	no Cells Media	hsa-miR-582-5p	Unknown	Undetermined	NaN	67.6	Auto Tm	NaN								✔			✔		✔
O22	Flagged	no Cells Media	hsa-miR-183-5p	Unknown	Undetermined	NaN	61.9	Auto Tm	NaN								✔			✔		✔
O23	Flagged	no Cells Media	hsa-miR-33b-5p	Unknown	Undetermined	NaN	61.9	Auto Tm	NaN								✔			✔		✔
O24	Flagged	no Cells Media	hsa-miR-193a-3p	Unknown	Undetermined	NaN	67.1	Auto Tm	NaN								✔			✔		✔
P1	Flagged	no Cells Media	hsa-miR-153-3p	Unknown	Undetermined	NaN	85.4	Auto Tm	NaN								✔			✔		✔
P2	Passed	no Cells Media	hsa-let-7e-5p	Unknown	37.0172	NaN	68.8	Auto Tm	NaN
P3	Passed	no Cells Media	hsa-miR-409-3p	Unknown	36.9195	NaN	68.8	Auto Tm	NaN
P4	Flagged	no Cells Media	hsa-miR-100-5p	Unknown	Undetermined	NaN	62.6	Auto Tm	NaN								✔			✔		✔
P5	Flagged	no Cells Media	hsa-miR-629-5p	Unknown	Undetermined	NaN	74.9	Auto Tm	NaN								✔			✔		✔
P6	Flagged	no Cells Media	hsa-miR-484	Unknown	Undetermined	NaN	71.4	Auto Tm	NaN								✔			✔		✔
P7	Flagged	no Cells Media	hsa-miR-429	Unknown	Undetermined	NaN	62	Auto Tm	NaN								✔			✔		✔
P8	Flagged	no Cells Media	hsa-miR-30c-2-3p	Unknown	Undetermined	NaN	62	Auto Tm	NaN								✔			✔		✔
P9	Flagged	no Cells Media	hsa-miR-518a-3p	Unknown	Undetermined	NaN	62	Auto Tm	NaN								✔			✔		✔
P10	Flagged	no Cells Media	hsa-miR-340-5p	Unknown	Undetermined	NaN	66.9	Auto Tm	NaN								✔			✔		✔
P11	Flagged	no Cells Media	hsa-miR-508-3p	Unknown	Undetermined	NaN	85.6	Auto Tm	NaN								✔			✔		✔
P12	Flagged	no Cells Media	hsa-miR-381-3p	Unknown	Undetermined	NaN	70.8	Auto Tm	NaN								✔			✔		✔
P13	Passed	no Cells Media	hsa-miR-148a-3p	Unknown	36.9812	NaN	69.8	Auto Tm	NaN
P14	Flagged	no Cells Media	hsa-miR-146a-5p	Unknown	Undetermined	NaN	76.1	Auto Tm	NaN								✔			✔		✔
P15	Flagged	no Cells Media	hsa-miR-139-5p	Unknown	Undetermined	NaN	61.9	Auto Tm	NaN								✔			✔		✔
P16	Flagged	no Cells Media	hsa-miR-373-5p	Unknown	Undetermined	NaN	62.2	Auto Tm	NaN								✔			✔		✔
P17	Flagged	no Cells Media	hsa-miR-149-5p	Unknown	37.0969	NaN	71.8	Auto Tm	NaN								✔
P18	Flagged	no Cells Media	hsa-miR-642a-5p	Unknown	Undetermined	NaN	75.3	Auto Tm	NaN								✔			✔		✔
P19	Passed	no Cells Media	hsa-miR-31-5p	Unknown	37.1717	NaN	70.2	Auto Tm	NaN
P20	Passed	no Cells Media	hsa-miR-451a	Unknown	36.9805	NaN	69.7	Auto Tm	NaN
P21	Flagged	no Cells Media	hsa-miR-620	Unknown	Undetermined	NaN	61.9	Auto Tm	NaN								✔			✔		✔
P22	Passed	no Cells Media	hsa-miR-27b-3p	Unknown	35.946	NaN	69.5	Auto Tm	NaN
P23	Flagged	no Cells Media	hsa-miR-523-3p	Unknown	Undetermined	NaN	92.7	Auto Tm	NaN								✔			✔		✔
P24	Passed	no Cells Media	hsa-miR-374a-5p	Unknown	37.0534	NaN	69.2	Auto Tm	NaN

## Sheet: Analysis
		Raw CT											∆∆CT
		media	norm	#1 D3	#1 D14		#2 D3	#2 D14		#3 D3	#3 D14		#1 D3			#1 D14				#2 D3			#2 D14				#3 D3			#3 D14						Fold change
				22.8911	21.9192		22.8922	22.8963		22.8841	21.9045		Target ΔCT	Target ΔΔCT	Relative	Target ΔCT	Target ΔΔCT	Relative		Target ΔCT	Target ΔΔCT	Relative	Target ΔCT	Target ΔΔCT	Relative		Target ΔCT	Target ΔΔCT	Relative	Target ΔCT	Target ΔΔCT	Relative	av D3	std D3		#1	#2	#3	av
A4	hsa-miR-328-3p	33.2722	2.21259	34.9139	36.9262		35.9432	36.9858		37.0042	36.9526		12.0229	-1.0418	2.05879	15.0071	1.94242	0.26018		13.051	-0.0136517	1.00951	14.0896	1.02492	0.491437		14.1201	1.05545	0.481147	15.0481	1.98348	0.252878	13.0647	0.856253		0.126375	0.486808	0.525574	0.379586
A6	hsa-miR-143-3p	Undetermined		30.918	35.9189		32.9057	36.9114		33.9179	34.9085		8.02691	-1.66449	3.17001	13.9997	4.30834	0.0504733		10.0134	0.322048	0.799934	14.0151	4.32373	0.0499377		11.0338	1.34244	0.394353	13.004	3.31264	0.100646	9.69139	1.24852		0.0159221	0.0624273	0.255218	0.111189
A11	hsa-miR-136-5p	Undetermined		34.9138	40		36.9149	37.0792		35.9373	36.9297		12.0227	-1.01013	2.0141	18.0808	5.04795	0.0302284		14.0227	0.989779	0.503555	14.1829	1.15006	0.450606		13.0532	0.0203533	0.985991	15.0252	1.9923	0.251338	13.0329	0.816587		0.0150084	0.89485	0.254909	0.388256
A13	hsa-miR-140-5p	Undetermined		34.93	40		36.9473	40		36.9462	37.0126		12.0389	-1.34651	2.54296	18.0808	4.69542	0.0385955		14.0551	0.669726	0.628626	17.1037	3.71834	0.0759745		14.0622	0.676785	0.625558	15.1081	1.72272	0.302977	13.3854	0.952131		0.0151774	0.120858	0.484331	0.206789
A19	hsa-miR-199b-5p	Undetermined		33.911	36.9153		34.912	36.9392		35.9304	40		11.0199	-1.00874	2.01215	14.9962	2.9675	0.127848		12.0198	-0.00888933	1.00618	14.0429	2.01428	0.247538		13.0463	1.01763	0.493927	18.0955	6.06684	0.0149176	12.0287	0.827286		0.0635378	0.246017	0.0302021	0.113252
A21	hsa-let-7g-5p	Undetermined		33.937	36.9827		33.9276	37.0013		35.9353	35.9407		11.0459	-0.664937	1.5855	15.0635	3.35269	0.0978902		11.0354	-0.675477	1.59712	14.105	2.39418	0.19023		13.0513	1.34041	0.394907	14.0362	2.32534	0.199528	11.7108	0.947826		0.0617409	0.119108	0.505253	0.228701
B7	UniSp3 IPC	15.0429	1.00035	22.8907	21.9244		22.8959	22.9014		22.8811	21.9101		-0.000428333			0.00518167				0.00368767			0.005137				-0.00294333			0.005565			0.000105333	0.00273327		#DIV/0!	#DIV/0!	#DIV/0!	#DIV/0!
B10	UniSp6	16.7465	1.11364	22.946	21.9216		22.9362	21.9237		21.9178	20.9208		0.0549097			0.00244367				0.0440377			-0.972545				-0.966232			-0.983662			-0.289095	0.478829		#DIV/0!	#DIV/0!	#DIV/0!	#DIV/0!
B13	hsa-miR-138-5p	Undetermined		35.9165	40		35.9275	40		35.9383	40		13.0254	-0.012915	1.00899	18.0808	5.04255	0.0303418		13.0353	-0.003008	1.00209	17.1037	4.06547	0.0597273		13.0542	0.015923	0.989024	18.0955	5.05722	0.0300348	13.0383	0.0119637		0.0300714	0.0596029	0.0303681	0.0400141
B14	hsa-miR-191-5p	33.5696	2.23236	31.9091	34.905		31.9102	35.9269		33.9173	35.9049		9.01798	-0.671762	1.59302	12.9858	3.29609	0.101807		9.01795	-0.671789	1.59305	13.0306	3.34088	0.0986952		11.0333	1.34355	0.39405	14.0004	4.31068	0.0503914	9.68974	0.950034		0.0639084	0.0619538	0.127881	0.084581
B15	mmu-miR-378a-3p	Undetermined		34.9035	40		35.9175	37.0947		36.9647	40		12.0124	-1.02708	2.0379	18.0808	5.04139	0.0303662		13.0253	-0.014124	1.00984	14.1984	1.15899	0.447827		14.0806	1.0412	0.485922	18.0955	5.05606	0.0300589	13.0394	0.844432		0.0149008	0.443464	0.0618596	0.173408
B16	hsa-miR-103a-3p	32.9038	2.18809	32.9257	36.9919		33.9106	40		34.9211	36.9093		10.0346	-0.995372	1.99359	15.0728	4.04277	0.0606744		11.0183	-0.0116447	1.0081	17.1037	6.07376	0.0148462		12.037	1.00702	0.497574	15.0049	3.97487	0.0635984	11.03	0.817513		0.0304347	0.0147269	0.127817	0.0576595
B18	hsa-miR-423-5p	32.4989	2.16116	34.9755	35.9381		34.937	35.9288		35.9439	35.9521		12.0844	-0.311906	1.24135	14.0189	1.62259	0.324751		12.0448	-0.35154	1.27592	13.0325	0.636153	0.643426		13.0598	0.663446	0.631368	14.0476	1.65121	0.318373	12.3964	0.469406		0.261612	0.504283	0.504259	0.423385
B19	hsa-miR-221-3p	Undetermined		29.9125	34.9193		30.9205	35.9123		32.9283	34.9149		7.02144	-1.34323	2.53719	13.0001	4.63542	0.0402346		8.02832	-0.336349	1.26256	13.0161	4.6514	0.0397914		10.0443	1.67958	0.312173	13.0104	4.64575	0.0399475	8.36467	1.25677		0.0158579	0.0315165	0.127966	0.0584468
B20	SNORD38B	Undetermined		33.9052	36.9452		35.9089	36.9265		35.9153	37.0414		11.0141	-1.33994	2.5314	15.0261	2.67206	0.156903		13.0167	0.662729	0.631682	14.0303	1.67626	0.312892		13.0312	0.67721	0.625374	15.1369	2.78287	0.145302	12.354	0.947498		0.0619825	0.495332	0.232345	0.26322
C1	hsa-miR-532-5p	32.5762	2.1663	35.9235	40		35.9155	40		40	36.9626		13.0324	-1.35816	2.56358	18.0808	3.69027	0.0774672		13.0233	-1.36722	2.57973	17.1037	2.71319	0.152493		17.1159	2.72538	0.151209	15.0581	0.667558	0.629572	14.3906	1.92714		0.0302183	0.0591118	4.16358	1.41764
C2	hsa-miR-99a-5p	Undetermined		31.9184	34.904		33.9345	37.0019		34.9534	35.9064		9.02729	-1.68568	3.21692	12.9848	2.27187	0.207061		11.0423	0.329352	0.795894	14.1056	3.39264	0.0952166		12.0693	1.35633	0.390575	14.0019	3.28897	0.102311	10.713	1.26354		0.0643664	0.119635	0.26195	0.14865
C3	hsa-miR-16-5p	32.8867	2.18695	30.9107	35.9037		31.9057	35.9154		32.9134	34.9048		8.01962	-1.00121	2.00168	13.9845	4.96366	0.0320472		9.01349	-0.00733733	1.0051	13.0192	3.99837	0.0625709		10.0294	1.00855	0.497047	13.0003	3.97945	0.0633965	9.02083	0.820496		0.0160102	0.0622535	0.127546	0.0686033
C5	hsa-miR-185-5p	Undetermined		35.9018	36.9642		36.9105	40		37.097	37.0169		13.0107	-0.736612	1.66626	15.045	1.29767	0.406782		14.0183	0.270946	0.828776	17.1037	3.35643	0.0976367		14.213	0.465667	0.724136	15.1124	1.36506	0.388219	13.7473	0.526895		0.244129	0.117808	0.536112	0.29935
C6	hsa-miR-25-3p	32.4112	2.15533	32.8996	35.9231		33.9176	36.9559		34.9105	35.9116		10.0085	-1.01157	2.01611	14.0039	2.98383	0.126409		11.0254	0.00525133	0.996367	14.0597	3.03957	0.121618		12.0264	1.00632	0.497814	14.0071	2.98701	0.126131	11.0201	0.823811		0.0626996	0.122061	0.253369	0.146043
C7	UniSp3 IPC	16.1595	1.0746	22.8915	21.9159		22.8933	22.8951		22.8898	21.9033		0.000374667			-0.00323833				0.00104967			-0.001117				0.00579267			-0.001202			0.00240567	0.00241077		#DIV/0!	#DIV/0!	#DIV/0!	#DIV/0!
C8	UniSp3 IPC	13.9109	0.925065	22.8912	21.9172		22.8875	22.8922		22.8812	21.9001		5.36667e-05			-0.00194333				-0.00473733			-0.00402				-0.00284933			-0.004363			-0.002511	0.00197049		#DIV/0!	#DIV/0!	#DIV/0!	#DIV/0!
C10	hsa-miR-24-3p	31.5273	2.09655	27.9288	31.9142		28.919	32.9395		30.9701	31.927		5.03769	-1.3458	2.54172	9.995	3.6115	0.0818143		6.02676	-0.356729	1.28052	10.0433	3.65979	0.0791216		8.08603	1.70253	0.307246	10.0225	3.63904	0.0802677	6.38349	1.26979		0.0321886	0.0617887	0.261249	0.118409
C12	hsa-miR-425-5p	36.5274	2.42905	34.9146	34.8781		35.9162	37.0333		35.9193	40		12.0235	-0.670742	1.59189	12.959	0.264707	0.832368		13.024	0.329762	0.795668	14.137	1.44274	0.367868		13.0352	0.34098	0.789505	18.0955	5.40124	0.0236628	12.6943	0.474308		0.52288	0.462339	0.0299716	0.338397
C15	hsa-miR-574-3p	Undetermined		31.9305	36.9519		32.9285	35.9496		34.9445	35.9283		9.03944	-1.3393	2.53029	15.0327	4.65396	0.039721		10.0363	-0.342444	1.2679	13.0533	2.67458	0.156628		12.0605	1.68175	0.311705	14.0238	3.64501	0.0799359	10.3787	1.25688		0.0156982	0.123533	0.256447	0.131893
C16	hsa-miR-130b-3p	32.627	2.16968	33.9248	37.0029		35.9248	37.0911		36.9376	35.9373		11.0337	-1.67291	3.18857	15.0838	2.3772	0.192483		13.0326	0.325981	0.797756	14.1948	1.48824	0.356446		14.0535	1.34693	0.393128	14.0328	1.32622	0.398811	12.7066	1.25421		0.0603665	0.446811	1.01445	0.50721
C17	hsa-miR-30c-5p	Undetermined		31.9233	35.9187		33.9328	36.9229		34.927	35.9198		9.03215	-1.67308	3.18895	13.9996	3.29432	0.101932		11.0406	0.335334	0.7926	14.0267	3.32142	0.100036		12.043	1.33775	0.395637	14.0153	3.31009	0.100824	10.7052	1.25183		0.031964	0.126212	0.254839	0.137672
C18	hsa-miR-133b	Undetermined		34.9107	36.9339		37.0853	37.125		36.9218	36.9591		12.0196	-1.39719	2.63389	15.0147	1.59786	0.330367		14.1931	0.77626	0.583878	14.2288	0.811939	0.569616		14.0378	0.620933	0.65025	15.0546	1.63781	0.321345	13.4168	0.989998		0.12543	0.975573	0.494187	0.53173
C20	hsa-miR-23a-3p	Undetermined		28.9254	32.916		29.9286	33.9166		31.943	32.9185		6.03426	-1.34227	2.53551	10.9969	3.62035	0.081314		7.03636	-0.340167	1.2659	11.0203	3.6438	0.0800034		9.05897	1.68244	0.311555	11.014	3.63748	0.0803544	7.37653	1.25804		0.0320702	0.0631987	0.257914	0.117728
C21	hsa-miR-193b-3p	Undetermined		32.9276	36.9232		32.9153	36.965		34.9316	36.9329		10.0365	-0.665863	1.58652	15.004	4.30161	0.050709		10.0231	-0.679264	1.60132	14.0688	3.3664	0.0969644		12.0475	1.34513	0.39362	15.0284	4.326	0.0498592	10.7024	0.951164		0.0319625	0.0605527	0.126668	0.0730612
C24	hsa-miR-130a-3p	Undetermined		31.9155	36.9216		32.9172	36.9855		34.9405	37.0751		9.02441	-1.34422	2.53893	15.0024	4.63378	0.0402804		10.025	-0.343595	1.26891	14.0892	3.7206	0.0758555		12.0564	1.68782	0.310396	15.1706	4.80199	0.0358473	10.3686	1.26144		0.0158651	0.0597799	0.115489	0.0637112
D6	hsa-miR-342-3p	Undetermined		33.9078	36.9013		33.9104	36.9053		34.9131	36.9791		11.0167	-0.337998	1.264	14.9822	3.62751	0.0809113		11.0182	-0.336421	1.26262	14.0091	2.6544	0.158835		12.0291	0.67442	0.626584	15.0746	3.71996	0.0758895	11.3547	0.476887		0.064012	0.125798	0.121116	0.103642
D9	hsa-miR-101-3p	35.6733	2.37226	35.9417	36.5237		36.9353	40		37.1785	36.9209		13.0506	-0.745416	1.67646	14.6046	0.808511	0.570971		14.0431	0.247039	0.842624	17.1037	3.30769	0.100992		14.2944	0.498376	0.707903	15.0164	1.22039	0.429168	13.7961	0.536983		0.340582	0.119854	0.606252	0.355563
D11	hsa-miR-331-3p	Undetermined		33.9351	36.9804		35.9303	40		35.945	40		11.044	-1.33702	2.5263	15.0612	2.68019	0.156021		13.0381	0.657059	0.63417	17.1037	4.72276	0.0378712		13.061	0.679965	0.62418	18.0955	5.71451	0.0190441	12.381	0.945465		0.0617586	0.0597178	0.0305106	0.0506623
D20	hsa-miR-26a-5p	Undetermined		31.9357	35.9018		32.9016	36.9666		34.9277	35.9042		9.04463	-1.32125	2.49882	13.9827	3.61679	0.0815152		10.0093	-0.356538	1.28035	14.0704	3.70447	0.0767085		12.0437	1.67779	0.312562	13.9997	3.63378	0.080561	10.3659	1.25004		0.0326215	0.0599121	0.257744	0.116759
D21	hsa-miR-99b-5p	Undetermined		32.9298	36.9285		32.9093	40		34.9298	35.9247		10.0387	-0.661791	1.58205	15.0093	4.30878	0.0504576		10.0171	-0.683466	1.60599	17.1037	6.40322	0.0118152		12.0458	1.34526	0.393584	14.0202	3.31962	0.10016	10.7005	0.951282		0.0318939	0.00735693	0.254482	0.0979108
D22	hsa-miR-431-5p	34.3611	2.28499	34.9195	40		36.9621	40		36.9572	36.9604		12.0284	-1.36208	2.57056	18.0808	4.69032	0.0387322		14.0699	0.679407	0.624422	17.1037	3.71324	0.0762436		14.0732	0.682674	0.623009	15.0559	1.66542	0.315253	13.3905	0.963138		0.0150676	0.122103	0.506016	0.214395
D23	hsa-miR-23b-3p	Undetermined		30.9355	34.9242		31.9325	35.9183		32.9321	34.9137		8.0444	-0.999822	1.99975	13.005	3.96076	0.0642231		9.04027	-0.00395	1.00274	13.0221	3.97786	0.0634666		10.048	1.00377	0.498694	13.0092	3.96495	0.0640371	9.04422	0.817969		0.0321155	0.063293	0.12841	0.074606
E1	hsa-miR-505-3p	Undetermined		35.9146	40		36.9284	40		37.0885	40		13.0235	-0.731208	1.66003	18.0808	4.32613	0.0498547		14.0362	0.281495	0.822738	17.1037	3.34905	0.098138		14.2044	0.449714	0.732188	18.0955	4.3408	0.0493501	13.7547	0.521583		0.0300324	0.119282	0.0674009	0.0722385
E2	hsa-miR-18a-5p	Undetermined		35.9062	40		36.995	36.9484		30	36.9753		13.0151	1.60383	0.329002	18.0808	6.66955	0.00982348		14.1028	2.69151	0.154802	14.0522	2.64091	0.160327		7.11594	-4.29534	19.6348	15.0708	3.6595	0.0791371	11.4113	3.06955		0.0298584	1.03569	0.00403046	0.356528
E3	hsa-miR-92a-3p	29.8986	1.98825	30.9154	33.9103		31.9208	34.9215		33.9204	33.9173		8.02432	-1.33877	2.52935	11.9911	2.62804	0.161764		9.02855	-0.334534	1.26097	12.0252	2.66216	0.157983		11.0364	1.6733	0.313535	12.0128	2.64967	0.159356	9.36309	1.25222		0.0639546	0.125287	0.508256	0.232499
E7	hsa-miR-423-3p	Undetermined		31.9051	35.9224		32.9091	35.8976		33.9083	35.9426		9.01403	-1.00437	2.00607	14.0033	3.98487	0.0631588		10.0169	-0.00147467	1.00102	13.0013	2.98294	0.126487		11.0242	1.00585	0.497977	14.0381	4.0197	0.0616525	10.0184	0.82067		0.0314838	0.126358	0.123806	0.0938825
E13	hsa-miR-339-5p	Undetermined		34.9491	37.0852		36.9189	40		36.9226	40		12.058	-1.31646	2.49053	15.1661	1.79165	0.288842		14.0267	0.652294	0.636268	17.1037	3.72932	0.0753985		14.0386	0.664161	0.631055	18.0955	4.72108	0.0379153	13.3744	0.930887		0.115976	0.118501	0.0600823	0.0981865
E15	hsa-miR-323a-3p	Undetermined		35.9063	40		35.922	40		36.9387	40		13.0152	-0.351332	1.27574	18.0808	4.71431	0.0380935		13.0298	-0.336748	1.26291	17.1037	3.73723	0.0749863		14.0546	0.688081	0.620679	18.0955	4.72899	0.037708	13.3665	0.486583		0.0298599	0.0593759	0.0607528	0.0499962
E17	hsa-miR-125a-5p	Undetermined		29.9255	34.9456		31.9556	35.917		32.9331	35.9389		7.03439	-1.68123	3.20701	13.0264	4.31079	0.0503875		9.0634	0.34778	0.785792	13.0207	4.30512	0.0505861		10.0491	1.33345	0.396818	14.0344	5.31882	0.0250539	8.71562	1.25507		0.0157117	0.0643759	0.0631369	0.0477415
E20	hsa-miR-20a-5p	37.1883	2.47301	33.9189	36.9881		33.9235	40		35.9391	36.944		11.0278	-0.676916	1.59872	15.0689	3.36419	0.0971131		11.0313	-0.67344	1.59487	17.1037	5.39902	0.0236992		13.0551	1.35036	0.392195	15.0395	3.33474	0.099116	11.7047	0.954846		0.0607443	0.0148596	0.252721	0.109442
E21	hsa-miR-374b-5p	33.3377	2.21694	34.9209	40		35.9285	37.015		37.0091	40		12.0298	-1.0339	2.04755	18.0808	5.01709	0.030882		13.0363	-0.0274123	1.01918	14.1187	1.055	0.481298		14.125	1.06131	0.479197	18.0955	5.03177	0.0305694	13.0637	0.855584		0.0150824	0.472239	0.0637931	0.183705
E24	hsa-miR-151a-3p	Undetermined		33.9252	36.9914		35.9312	37.0493		35.9492	37.0136		11.0341	-1.34534	2.5409	15.0722	2.69282	0.154661		13.039	0.65961	0.633049	14.1531	1.77366	0.292466		13.0652	0.685732	0.62169	15.1091	2.72971	0.150757	12.3794	0.95136		0.0608683	0.461996	0.242495	0.25512
F4	hsa-miR-361-5p	Undetermined		33.9045	36.9369		34.9234	36.9515		35.915	35.9207		11.0134	-1.01178	2.0164	15.0178	2.99258	0.125644		12.0312	0.00602667	0.995831	14.0553	2.03007	0.244843		13.0309	1.00575	0.49801	14.0162	1.99099	0.251567	12.0252	0.823666		0.0623112	0.245868	0.505144	0.271108
F6	hsa-miR-125b-5p	Undetermined		27.9171	32.9169		29.9304	34.9303		30.9309	32.9248		5.02599	-1.67766	3.1991	10.9977	4.29406	0.0509753		7.03818	0.334522	0.793047	12.034	5.33035	0.0248545		8.0468	1.34314	0.394161	11.0204	4.3167	0.0501817	6.70366	1.25572		0.0159343	0.0313405	0.127313	0.0581958
F7	hsa-miR-503-5p	Undetermined		35.9184	37.0824		35.9177	40		37.035	40		13.0273	-0.373917	1.29587	15.1633	1.762	0.294839		13.0255	-0.375717	1.29748	17.1037	3.70249	0.0768139		14.1509	0.749634	0.594754	18.0955	4.69425	0.038627	13.4013	0.530072		0.227523	0.0592022	0.0649461	0.117224
F9	hsa-miR-30d-5p	Undetermined		33.9138	36.9368		33.9265	36.9523		35.9162	36.9494		11.0227	-0.673683	1.59514	15.0177	3.32128	0.100045		11.0343	-0.662076	1.58236	14.0561	2.35965	0.194838		13.0322	1.33576	0.396184	15.0449	3.34846	0.098178	11.6964	0.944536		0.0627188	0.123131	0.247809	0.144553
F16	hsa-miR-491-5p	Undetermined		35.927	37.0023		36.9683	40		37.0314	40		13.0359	-0.717211	1.644	15.0831	1.32995	0.397782		14.0761	0.322972	0.799422	17.1037	3.35061	0.0980319		14.1474	0.39424	0.76089	18.0955	4.34236	0.0492968	13.7531	0.507979		0.24196	0.122629	0.0647883	0.143126
F17	hsa-miR-92b-3p	Undetermined		34.9363	36.9454		34.9156	40		35.9289	36.9248		12.0452	-0.325963	1.2535	15.0262	2.65511	0.158757		12.0234	-0.34773	1.27256	17.1037	4.73262	0.0376132		13.0448	0.673694	0.6269	15.0203	2.64914	0.159416	12.3711	0.476456		0.126651	0.0295571	0.254292	0.136833
F21	hsa-miR-132-3p	Undetermined		33.898	36.9096		34.9063	37.0631		35.9222	40		11.0069	-1.01278	2.01779	14.9905	2.97075	0.127561		12.0141	-0.00564167	1.00392	14.1669	2.14716	0.225757		13.0381	1.01842	0.493657	18.0955	6.07579	0.0148253	12.0197	0.829243		0.0632178	0.224876	0.0300316	0.106042
F24	hsa-miR-432-5p	36.8171	2.44832	35.9153	37.0097		37.0413	40		37.1049	37.157		13.0242	-0.773872	1.70985	15.0905	1.29249	0.408247		14.1491	0.351033	0.784023	17.1037	3.30571	0.10113		14.2209	0.422839	0.745955	15.2525	1.4545	0.364881	13.798	0.547995		0.238761	0.128989	0.489146	0.285632
G2	hsa-miR-27a-3p	Undetermined		29.9011	34.9108		31.8974	35.9072		33.9215	34.8993		7.01001	-2.00755	4.02098	12.9916	3.97408	0.0636332		9.00518	-0.012384	1.00862	13.0109	3.99337	0.0627877		11.0375	2.01993	0.24657	12.9948	3.97728	0.0634919	9.01756	1.64423		0.0158253	0.062251	0.2575	0.111859
G3	hsa-miR-376c-3p	Undetermined		32.9241	36.9319		34.9155	36.9353		34.9293	35.9223		10.033	-1.33418	2.52131	15.0127	3.64555	0.0799064		12.0233	0.656071	0.634604	14.0391	2.6719	0.15692		12.0453	0.678106	0.624985	14.0178	2.65058	0.159256	11.3672	0.943448		0.0316923	0.247272	0.254816	0.177927
G4	hsa-miR-940	Undetermined		34.9472	35.9627		34.9431	35.9385		36.9195	35.9093		12.0561	-0.658038	1.57793	14.0435	1.32939	0.397936		12.0509	-0.663252	1.58365	13.0422	0.328105	0.796582		14.0354	1.32129	0.400177	14.0048	1.29072	0.408746	12.7141	0.934295		0.252188	0.503005	1.02141	0.592202
G8	hsa-miR-320a	32.6379	2.17041	31.9415	34.9068		31.9252	34.9129		33.9316	34.9358		9.05041	-0.65991	1.57998	12.9877	3.27735	0.103138		9.03303	-0.67729	1.59913	12.0166	2.30632	0.202176		11.0475	1.3372	0.395788	13.0313	3.32099	0.100065	9.71032	0.94557		0.0652781	0.126429	0.252824	0.148177
G15	hsa-miR-199a-5p	Undetermined		31.9232	35.923		33.9292	40		34.9255	35.938		9.03207	-1.67143	3.18529	14.0038	3.30033	0.101508		11.037	0.333466	0.793628	17.1037	6.40025	0.0118395		12.0415	1.33796	0.395579	14.0335	3.33002	0.099441	10.7035	1.251		0.0318677	0.0149182	0.251381	0.0993888
G17	hsa-miR-107	Undetermined		33.9213	37.0264		34.9191	40		35.9235	36.9832		11.0302	-1.00196	2.00271	15.1073	3.07506	0.118663		12.0269	-0.005321	1.0037	17.1037	5.07155	0.029738		13.0395	1.00728	0.497484	15.0787	3.04654	0.121032	12.0322	0.820275		0.0592512	0.0296285	0.243288	0.110723
G21	hsa-miR-485-3p	Undetermined		34.9204	37.0239		35.927	37.0257		35.9171	40		12.0293	-0.669768	1.59082	15.1047	2.40563	0.188727		13.0348	0.335741	0.792377	14.1295	1.43042	0.371023		13.0331	0.334027	0.793319	18.0955	5.39645	0.0237414	12.6991	0.473598		0.118635	0.468241	0.0299267	0.205601
H9	hsa-let-7f-5p	Undetermined		35.9275	37.1405		35.929	40		36.9659	37.0366		13.0364	-0.348603	1.27333	15.2213	1.83634	0.280031		13.0367	-0.348258	1.27302	17.1037	3.71874	0.0759533		14.0819	0.696861	0.616913	15.1321	1.74708	0.297903	13.385	0.492755		0.219921	0.0596638	0.482894	0.254159
H10	hsa-miR-30e-5p	Undetermined		34.9397	40		35.9337	37.0921		36.9308	36.9711		12.0486	-0.996991	1.99583	18.0808	5.03521	0.0304966		13.0415	-0.004165	1.00289	14.1958	1.1502	0.450564		14.0468	1.00116	0.4996	15.0666	2.02098	0.246391	13.0456	0.815745		0.0152801	0.449265	0.493177	0.319241
H11	hsa-miR-34a-5p	Undetermined		32.955	35.8981		32.9708	36.9485		34.9488	34.9102		10.0639	-0.671828	1.59309	13.9789	3.24315	0.105613		10.0786	-0.657154	1.57697	14.0522	3.31649	0.100378		12.0647	1.32898	0.398049	13.0057	2.27	0.20733	10.7357	0.939752		0.0662941	0.0636522	0.520866	0.216937
H12	hsa-miR-663a	Undetermined		33.9798	36.9556		32.9609	35.9576		35.9783	35.952		11.0887	-0.328505	1.25571	15.0364	3.61917	0.0813804		10.0687	-1.34854	2.54654	13.0613	1.64407	0.319952		13.0943	1.67704	0.312723	14.0475	2.63024	0.161517	11.4173	1.25684		0.0648082	0.125642	0.516486	0.235646
H19	hsa-miR-433-3p	Undetermined		35.9111	36.985		36.9159	40		36.9215	36.9665		13.02	-0.67367	1.59513	15.0658	1.37209	0.38633		14.0237	0.32995	0.795564	17.1037	3.41005	0.0940749		14.0374	0.343721	0.788006	15.0621	1.36835	0.387333	13.6937	0.47639		0.242194	0.118249	0.491536	0.283993
H21	hsa-let-7c-5p	35.9618	2.39144	32.9278	36.9822		34.9341	37.0474		34.9359	36.9467		10.0367	-1.34007	2.53164	15.0631	3.68626	0.0776826		12.0419	0.665078	0.630655	14.1511	2.77433	0.146165		12.0518	0.674997	0.626334	15.0422	3.66543	0.0788129	11.3768	0.947584		0.0306847	0.231768	0.125832	0.129428
H22	hsa-miR-28-5p	Undetermined		34.9243	36.9895		35.9202	40		36.9554	37.0056		12.0332	-1.01099	2.01529	15.0703	2.02611	0.245516		13.028	-0.0162143	1.0113	17.1037	4.05957	0.059972		14.0714	1.0272	0.490661	15.1011	2.05694	0.240325	13.0442	0.832167		0.121827	0.0593017	0.489799	0.223643
H23	hsa-miR-324-5p	Undetermined		35.9195	40		36.9283	40		36.9889	40		13.0284	-0.694711	1.61856	18.0808	4.35772	0.0487749		14.0361	0.312987	0.804973	17.1037	3.38063	0.0960125		14.1048	0.381723	0.76752	18.0955	4.37239	0.0482813	13.7231	0.492035		0.0301348	0.119274	0.0629056	0.0707715
I1	hsa-miR-19b-3p	33.9111	2.25507	31.918	34.9048		33.9258	35.9179		34.9403	36.9802		9.02689	-1.67867	3.20133	12.9856	2.28006	0.205889		11.0336	0.328006	0.796637	13.0216	2.31609	0.200811		12.0562	1.35066	0.392112	15.0758	4.3702	0.0483548	10.7056	1.25828		0.0643137	0.252074	0.123319	0.146569
I4	hsa-miR-30b-5p	Undetermined		32.9255	36.9992		33.9161	36.9442		35.9263	40		10.0344	-1.33246	2.51832	15.08	3.71319	0.0762465		11.0239	-0.342898	1.2683	14.0479	2.68107	0.155926		13.0422	1.67536	0.313088	18.0955	6.72867	0.00942906	11.3668	1.25165		0.0302767	0.12294	0.0301164	0.0611112
I7	hsa-miR-199a-3p	34.5001	2.29424	29.9592	34.9443		30.9425	35.927		32.9573	34.9363		7.06811	-1.32908	2.51243	13.0251	4.62795	0.0404434		8.05026	-0.346939	1.27186	13.0307	4.63352	0.0402875		10.0732	1.67602	0.312944	13.0318	4.63464	0.0402564	8.3972	1.25112		0.0160973	0.0316761	0.128637	0.0588036
I8	hsa-miR-335-5p	Undetermined		35.9318	37.0606		36.935	37.1126		35.9404	37.005		13.0407	-0.339234	1.26508	15.1414	1.76146	0.294949		14.0428	0.66283	0.631638	14.2164	0.836429	0.560028		13.0563	-0.323596	1.25145	15.1005	1.72057	0.30343	13.3799	0.468735		0.233145	0.886628	0.242463	0.454079
I10	hsa-miR-21-5p	31.5977	2.10123	26.9159	31.922		28.9174	32.9164		29.9185	30.9099		4.02478	-1.67003	3.18221	10.0028	4.30798	0.0504856		6.02522	0.330412	0.795309	10.0201	4.32533	0.0498823		7.03442	1.33962	0.395126	9.00545	3.31064	0.100785	5.69481	1.2507		0.015865	0.0627207	0.255072	0.111219
I12	hsa-miR-26b-5p	6.30899	0.419545	34.9293	36.9815		36.9252	37.1417		36.9479	37.0675		12.0382	-1.34015	2.53178	15.0623	1.68397	0.311226		14.033	0.654652	0.635229	14.2454	0.867077	0.548257		14.0638	0.6855	0.62179	15.163	1.78468	0.29024	13.3783	0.947715		0.122928	0.863086	0.466782	0.484265
I13	hsa-miR-214-3p	36.8376	2.44968	29.9205	33.91		30.9121	34.9108		32.9184	33.9187		7.02938	-1.33183	2.51721	11.9909	3.62968	0.0807902		8.01994	-0.341269	1.26687	12.0145	3.6533	0.0794781		10.0343	1.6731	0.31358	12.0142	3.65302	0.0794935	8.36121	1.25026		0.0320951	0.0627358	0.253503	0.116111
I15	hsa-miR-324-3p	Undetermined		35.9467	40		35.9431	40		37.0535	37.0866		13.0556	-0.369742	1.29212	18.0808	4.65553	0.0396776		13.0509	-0.374365	1.29627	17.1037	3.67845	0.0781046		14.1694	0.744107	0.597037	15.1821	1.75679	0.295906	13.4253	0.526166		0.0307073	0.0602534	0.495624	0.195528
I23	hsa-miR-19a-3p	32.7891	2.18046	32.9148	35.9185		33.9209	36.9812		34.9193	34.924		10.0237	-1.00552	2.00767	13.9993	2.9701	0.127618		11.0287	-0.000482667	1.00033	14.085	3.05576	0.120261		12.0352	1.00601	0.497923	13.0195	1.99024	0.251696	11.0292	0.821203		0.0635652	0.12022	0.505492	0.229759
J1	hsa-miR-15a-5p	34.6608		35.9447	37.0532		35.9371	37.0331		36.943	37.0481		13.0536	-0.332232	1.25896	15.134	1.74816	0.297681		13.0449	-0.340887	1.26654	14.1369	0.751074	0.594161		14.0589	0.673119	0.627149	15.1436	1.75779	0.295701	13.3858	0.47598		0.23645	0.469123	0.471499	0.392358
J2	hsa-let-7d-3p	Undetermined		34.9138	36.9193		35.9088	40		35.9324	36.939		12.0227	-0.673215	1.59462	15.0001	2.30423	0.202468		13.0166	0.3207	0.800681	17.1037	4.40788	0.0471081		13.0484	0.352516	0.783217	15.0345	2.33866	0.197694	12.6959	0.476212		0.126969	0.058835	0.252413	0.146072
J8	hsa-miR-10b-5p	Undetermined		32.9108	35.9141		34.9222	36.9243		34.9081	35.919		10.0197	-1.33822	2.52839	13.995	2.63704	0.160758		12.03	0.6721	0.627593	14.028	2.67013	0.157113		12.024	0.666117	0.630201	14.0145	2.65662	0.15859	11.3579	0.946265		0.0635812	0.250342	0.25165	0.188524
J9	hsa-let-7i-5p	Undetermined		31.9332	36.935		33.947	36.9989		34.9477	35.9272		9.04211	-1.67806	3.19998	15.0159	4.2957	0.0509173		11.0548	0.3346	0.793004	14.1027	3.38251	0.0958879		12.0636	1.34346	0.394073	14.0227	3.3025	0.101356	10.7202	1.25602		0.0159117	0.120917	0.2572	0.131343
J17	hsa-miR-152-3p	Undetermined		33.9159	36.9145		35.9159	36.9619		36.9193	36.9109		11.0248	-1.6698	3.1817	14.9954	2.30079	0.202952		13.0237	0.329127	0.796018	14.0656	1.37105	0.386609		14.0353	1.34067	0.394837	15.0064	2.3118	0.201409	12.6946	1.25086		0.0637872	0.485679	0.510106	0.353191
J18	hsa-miR-93-5p	Undetermined		33.9169	37.0488		33.9147	37.0342		35.9224	40		11.0258	-0.669752	1.5908	15.1297	3.43415	0.0925164		11.0225	-0.673057	1.59445	14.1379	2.44241	0.183977		13.0383	1.34281	0.394252	18.0955	6.39999	0.0118416	11.6955	0.94951		0.0581572	0.115386	0.0300356	0.0678595
J19	hsa-miR-365a-3p	Undetermined		34.9434	36.9965		34.932	36.9562		36.9366	35.9328		12.0523	-0.662538	1.58286	15.0774	2.36247	0.194458		12.0398	-0.675115	1.59672	14.06	1.34511	0.393624		14.0525	1.33765	0.395664	14.0283	1.31341	0.402368	12.7149	0.945877		0.122852	0.246519	1.01694	0.462105
J20	hsa-miR-29c-3p	Undetermined		31.9397	36.9307		33.9406	35.9375		34.9376	34.9207		9.04856	-1.66826	3.17832	15.0116	4.29475	0.0509508		11.0484	0.331586	0.794663	13.0413	2.32447	0.199648		12.0535	1.33668	0.395932	13.0163	2.29944	0.203142	10.7168	1.24897		0.0160308	0.251236	0.513075	0.260114
J22	hsa-miR-133a-3p	33.9156	2.25537	34.9355	36.9627		35.931	36.9836		37.0335	36.9669		12.0444	-1.03312	2.04644	15.0435	1.96592	0.255975		13.0388	-0.0387487	1.02722	14.0874	1.00981	0.49661		14.1494	1.07187	0.475703	15.0624	1.98484	0.252641	13.0776	0.859794		0.125083	0.483449	0.531091	0.379874
K8	hsa-miR-17-5p	Undetermined		35.9208	36.9573		35.9192	40		36.9174	40		13.0297	-0.333651	1.2602	15.0382	1.67486	0.313196		13.027	-0.336347	1.26256	17.1037	3.74044	0.0748195		14.0333	0.669999	0.628507	18.0955	4.7322	0.0376241	13.3633	0.473762		0.248529	0.0592603	0.0598626	0.122551
K9	hsa-miR-376a-3p	Undetermined		33.9351	36.9216		35.9587	37.0339		35.9399	37.0468		11.044	-1.34479	2.53994	15.0025	2.6137	0.16338		13.0665	0.677713	0.625156	14.1377	1.74887	0.297535		13.0559	0.66708	0.62978	15.1423	2.75352	0.148289	12.3888	0.950922		0.0643244	0.475938	0.235461	0.258574
K14	hsa-miR-148b-3p	34.7385	2.31009	35.9415	40		36.9977	37.0025		40	37.0435		13.0504	-1.70687	3.26451	18.0808	3.32355	0.0998879		14.1055	-0.651793	1.57112	14.1062	-0.651079	1.57034		17.1159	2.35866	0.194972	15.139	0.381697	0.767534	14.7573	1.72255		0.0305981	0.999506	3.93663	1.65558
K15	hsa-miR-127-3p	Undetermined		32.9546	35.9039		33.9181	37.1439		34.9196	35.9478		10.0635	-0.978167	1.96996	13.9847	2.9431	0.130029		11.0259	-0.015727	1.01096	14.2476	3.20597	0.108369		12.0355	0.993894	0.502121	14.0433	3.00163	0.124859	11.0416	0.805167		0.0660058	0.107195	0.248664	0.140621
K18	hsa-let-7d-5p	Undetermined		33.9104	36.9356		35.908	40		36.9544	36.9666		11.0193	-1.68251	3.20985	15.0164	2.31465	0.201012		13.0158	0.313958	0.804432	17.1037	4.40195	0.047302		14.0703	1.36855	0.387281	15.0621	2.36034	0.194745	12.7018	1.26522		0.0626235	0.0588018	0.502853	0.208093
K21	hsa-miR-299-5p	Undetermined		35.9233	40		35.9213	37.0484		36.9431	37.0795		13.0322	-0.34124	1.26684	18.0808	4.70738	0.0382771		13.0291	-0.344379	1.2696	14.1521	0.778664	0.582906		14.0591	0.685618	0.621739	15.175	1.80155	0.286866	13.3735	0.484807		0.0302145	0.459125	0.461392	0.31691
K22	hsa-miR-34c-3p	Undetermined		35.9478	37.0958		36.9108	40		36.9645	40		13.0567	-0.661874	1.58214	15.1766	1.45805	0.363984		14.0186	0.300031	0.812235	17.1037	3.38518	0.0957103		14.0804	0.361843	0.77817	18.0955	4.37694	0.0481293	13.7186	0.468695		0.230059	0.117836	0.0618494	0.136581
L1	hsa-miR-145-5p	35.7741	2.37896	27.9182	30.9091		28.9056	31.9096		30.947	31.9173		5.02707	-1.34073	2.53279	8.98994	2.62215	0.162426		6.01337	-0.354432	1.27848	9.01336	2.64556	0.159811		8.06296	1.69516	0.308821	10.0128	3.64497	0.0799383	6.3678	1.26448		0.0641294	0.125001	0.25885	0.149327
L4	hsa-let-7a-5p	Undetermined		31.9422	35.9323		33.9476	40		34.9408	35.9359		9.05109	-1.67001	3.18217	14.0132	3.29205	0.102092		11.0554	0.33433	0.793153	17.1037	6.38265	0.0119848		12.0568	1.33568	0.396205	14.0314	3.31026	0.100812	10.7211	1.24963		0.0320827	0.0151104	0.254444	0.100546
L10	hsa-miR-206	Undetermined		40	35.0822		40	37.0909		37.1113	40		17.1089	0.96092	0.513729	13.163	-2.98498	7.91712		17.1078	0.95981	0.514125	14.1947	-1.95331	3.87263		14.2273	-1.92073	3.78614	18.0955	1.94752	0.259261	16.148	1.35816		15.4111	7.53247	0.0684763	7.67067
L12	hsa-miR-193a-5p	Undetermined		35.9252	36.9981		34.9095	40		37.1571	40		13.0341	-0.0740087	1.05264	15.0789	1.97078	0.255116		12.0173	-1.09087	2.13003	17.1037	3.99559	0.0626913		14.273	1.16488	0.446001	18.0955	4.98735	0.0315253	13.1082	0.922394		0.242358	0.0294321	0.0706844	0.114158
L16	hsa-miR-29a-3p	Undetermined		30.9353	35.9266		32.9235	36.9351		33.9384	35.9268		8.04424	-1.66573	3.17275	14.0074	4.29745	0.0508555		10.0313	0.321331	0.800331	14.0388	4.32885	0.0497607		11.0544	1.3444	0.393817	14.0223	4.31229	0.050335	9.70998	1.24971		0.0160288	0.0621751	0.127813	0.0686723
L23	hsa-miR-197-3p	Undetermined		32.9092	35.9189		33.9122	36.9612		36.9182	35.9182		10.0181	-1.67265	3.18801	13.9998	2.30905	0.201794		11.02	-0.670746	1.5919	14.065	2.37425	0.192877		14.0341	2.3434	0.197045	14.0137	2.32298	0.199854	11.6907	1.70677		0.0632977	0.121162	1.01425	0.399571
M2	hsa-miR-15b-5p	34.7894	2.31348	35.9236	36.9584		36.9261	37.1243		36.9981	36.9221		13.0325	-0.694322	1.61812	15.0393	1.31249	0.402625		14.0339	0.307063	0.808285	14.2281	0.50129	0.706475		14.114	0.387258	0.764581	15.0176	1.29077	0.408733	13.7268	0.49205		0.248822	0.874041	0.534584	0.552482
M4	hsa-miR-196b-5p	Undetermined		34.9444	37.0251		35.9269	40		36.961	37.0749		12.0533	-1.00167	2.00231	15.106	2.05102	0.241314		13.0347	-0.0203047	1.01417	17.1037	4.04879	0.0604218		14.0769	1.02197	0.492443	15.1704	2.11547	0.230771	13.055	0.826272		0.120518	0.0595774	0.468624	0.21624
M5	hsa-miR-296-5p	Undetermined		35.8999	40		35.9017	40		36.9844	40		13.0088	-0.364061	1.28704	18.0808	4.70794	0.038262		13.0095	-0.363424	1.28648	17.1037	3.73086	0.0753181		14.1004	0.727485	0.603956	18.0955	4.72262	0.0378748	13.3729	0.51441		0.0297286	0.0585461	0.0627112	0.0503286
M11	hsa-miR-361-3p	Undetermined		35.9352	40		36.928	40		37.0417	40		13.0441	-0.701757	1.62648	18.0808	4.33496	0.0495503		14.0358	0.289973	0.817917	17.1037	3.35788	0.0975388		14.1577	0.411784	0.751693	18.0955	4.34964	0.0490489	13.7459	0.498703		0.0304647	0.119253	0.0652512	0.0716562
M12	hsa-miR-21-3p	Undetermined		35.9156	36.9445		35.9306	40		36.9823	40		13.0246	-0.36251	1.28566	15.0254	1.63829	0.321237		13.0384	-0.34869	1.2734	17.1037	3.71669	0.0760617		14.0983	0.711201	0.610812	18.0955	4.70844	0.0382488	13.3871	0.502926		0.249862	0.059731	0.0626196	0.124071
M13	hsa-miR-373-3p	31.4572	2.09189	35.9257	37.004		35.9046	35.9316		35.907	36.898		13.0346	0.0112947	0.992202	15.0848	2.06152	0.239564		13.0124	-0.0109003	1.00758	13.0353	0.012011	0.991709		13.0229	-0.000394333	1.00027	14.9935	1.97017	0.255223	13.0233	0.00906536		0.241447	0.984245	0.255153	0.493615
M15	hsa-miR-222-3p	Undetermined		30.932	35.9309		31.939	36.9439		33.9286	35.935		8.04091	-1.33649	2.52535	14.0117	4.63429	0.0402661		9.04675	-0.330648	1.25758	14.0477	4.67026	0.0392746		11.0445	1.66713	0.314878	14.0305	4.65312	0.0397439	9.3774	1.24831		0.0159447	0.0312304	0.12622	0.0577983
M17	hsa-miR-154-5p	Undetermined		34.9482	40		35.9158	40		36.9854	36.958		12.0571	-1.00357	2.00496	18.0808	5.02015	0.0308166		13.0236	-0.0371157	1.02606	17.1037	4.04307	0.0606619		14.1014	1.04069	0.486095	15.0535	1.99278	0.251254	13.0607	0.834979		0.0153702	0.0591212	0.516882	0.197124
M18	hsa-miR-708-5p	Undetermined		34.1615	37.133		35.9504	37.1206		36.9153	40		11.2704	-1.5162	2.86036	15.2138	2.4272	0.185926		13.0582	0.271561	0.828423	14.2243	1.43766	0.369165		14.0313	1.24464	0.422014	18.0955	5.30887	0.0252273	12.7866	1.14335		0.0650008	0.445623	0.0597784	0.190134
M19	hsa-let-7b-5p	Undetermined		27.6815	32.1852		30.9353	32.4948		32.7947	34.9352		4.79039	-2.79096	6.9209	10.2661	2.68472	0.155532		8.04305	0.461702	0.726129	9.59856	2.01721	0.247036		9.91061	2.32926	0.198986	13.0307	5.44939	0.022886	7.58135	2.11566		0.0224728	0.340209	0.115013	0.159232
M22	hsa-miR-151a-5p	Undetermined		33.933	36.9381		34.9239	36.9946		36.9389	40		11.0419	-1.33429	2.52151	15.0189	2.6428	0.160117		12.0317	-0.344424	1.26964	14.0983	1.7222	0.303087		14.0549	1.67871	0.312361	18.0955	5.71935	0.0189803	12.3762	1.25393		0.0635006	0.238718	0.0607639	0.120994
M24	hsa-miR-345-5p	Undetermined		33.9113	37.0469		34.9174	40		35.9225	40		11.0202	-1.00777	2.0108	15.1278	3.09985	0.116642		12.0252	-0.002779	1.00193	17.1037	5.07582	0.0296502		13.0385	1.01055	0.496357	18.0955	6.06757	0.01491	12.0279	0.823978		0.0580075	0.0295931	0.0300389	0.0392132
N2	hsa-miR-134-5p	Undetermined		35.9115	38		35.9133	40		37.0641	37.0044		13.0204	-0.386803	1.30749	16.0808	2.67366	0.156728		13.0211	-0.386101	1.30686	17.1037	3.69658	0.0771292		14.1801	0.772903	0.585239	15.0999	1.69271	0.309345	13.4072	0.546525		0.119869	0.0590189	0.52858	0.235823
N3	hsa-miR-382-5p	Undetermined		34.9246	40		35.9362	40		37.1567	40		12.0335	-1.08321	2.11874	18.0808	4.96411	0.0320372		13.044	-0.0726917	1.05168	17.1037	3.98702	0.0630646		14.2726	1.1559	0.448786	18.0955	4.97878	0.031713	13.1167	0.915556		0.0151209	0.0599658	0.0706639	0.0485835
N6	hsa-miR-30a-5p	Undetermined		33.9279	36.9294		34.9354	37.0805		36.9227	37.0145		11.0368	-1.3361	2.52467	15.0102	2.63738	0.16072		12.0432	-0.329645	1.2567	14.1842	1.81135	0.284924		14.0386	1.66574	0.315182	15.11	2.73714	0.149982	12.3729	1.24747		0.0636597	0.226723	0.475859	0.255414
N7	hsa-miR-181b-5p	Undetermined		33.911	36.9115		34.9605	40		36.9223	36.9456		11.0199	-1.35562	2.55907	14.9923	2.6168	0.163029		12.0683	-0.307185	1.23729	17.1037	4.72826	0.0377269		14.0383	1.6628	0.315825	15.0411	2.66559	0.157607	12.3755	1.25126		0.0637064	0.0304916	0.499034	0.197744
N22	hsa-miR-424-5p	Undetermined		32.9514	35.9385		33.9477	36.9493		34.9593	36.9401		10.0603	-1.00338	2.00469	14.0193	2.95561	0.128906		11.0555	-0.00816033	1.00567	14.0531	2.98937	0.125924		12.0752	1.01154	0.496016	15.0356	3.97194	0.0637274	11.0637	0.822608		0.0643019	0.125214	0.128478	0.105998
O1	hsa-miR-140-3p	Undetermined		32.925	36.9092		33.9353	36.9924		34.9211	36.9146		10.0339	-1.00409	2.00568	14.99	3.95198	0.0646151		11.0431	0.005072	0.996491	14.0962	3.05816	0.120061		12.037	0.999016	0.500341	15.0101	3.97212	0.0637195	11.038	0.817772		0.0322162	0.120484	0.127352	0.0933508
O2	hsa-miR-181a-5p	Undetermined		32.913	36.9168		33.9139	36.9246		35.9173	36.9106		10.0219	-1.33705	2.52635	14.9976	3.63869	0.0802871		11.0217	-0.337234	1.26333	14.0284	2.66946	0.157186		13.0332	1.67429	0.313321	15.0061	3.64721	0.0798143	11.3589	1.25229		0.0317799	0.124422	0.254737	0.136979
O4	hsa-miR-106a-5p	Undetermined		34.924	36.9348		35.9196	36.9745		36.9534	37.0135		12.0329	-1.01031	2.01435	15.0156	1.9724	0.254829		13.0274	-0.015855	1.01105	14.0783	1.03506	0.487996		14.0694	1.02617	0.491013	15.109	2.06575	0.238862	13.0432	0.831465		0.126507	0.482662	0.486467	0.365212
O12	hsa-miR-106b-5p	Undetermined		34.9087	37.1562		34.9273	37.103		35.937	37.0868		12.0176	-0.350955	1.2754	15.237	2.86846	0.136933		12.0351	-0.333469	1.26004	14.2068	1.83821	0.279668		13.053	0.684425	0.622254	15.1823	2.81376	0.142224	12.3685	0.484014		0.107365	0.221952	0.228563	0.18596
O13	hsa-miR-22-3p	Undetermined		30.9226	34.9228		32.9257	36.9247		34.9389	36.9294		8.03147	-2.00847	4.02355	13.0037	2.96374	0.128182		10.0335	-0.00641533	1.00446	14.0285	3.98853	0.0629988		12.0548	2.01489	0.247434	15.0249	4.98494	0.0315778	10.0399	1.64253		0.0318578	0.0627193	0.127621	0.0740661
O17	hsa-miR-542-5p	Undetermined		35.9079	36.9827		36.9105	40		36.9125	40		13.0168	-0.671042	1.59222	15.0635	1.37571	0.385363		14.0182	0.330438	0.795295	17.1037	3.41594	0.0936913		14.0284	0.340603	0.789711	18.0955	4.4077	0.0471141	13.6878	0.474516		0.242029	0.117807	0.0596599	0.139832
O20	hsa-miR-483-3p	Undetermined		35.9069	36.9808		34.9121	37.036		36.9416	40		13.0158	-0.0152697	1.01064	15.0617	2.03063	0.244748		12.0199	-1.0112	2.01558	14.1398	1.10872	0.463704		14.0575	1.02647	0.490911	18.0955	5.06446	0.0298845	13.031	0.831942		0.242171	0.23006	0.0608756	0.177702
P2	hsa-let-7e-5p	Undetermined		33.9205	37.0509		35.9265	37.1257		36.9175	37.0172		11.0294	-1.66959	3.18124	15.1317	2.43265	0.185224		13.0343	0.335231	0.792657	14.2295	1.53044	0.346171		14.0334	1.33436	0.396569	15.1128	2.41371	0.187672	12.699	1.24905		0.058224	0.436722	0.473239	0.322728
P3	hsa-miR-409-3p	34.7528	2.31104	33.9436	36.9009		34.9029	37.0597		35.9057	36.9195		11.0525	-0.975766	1.96669	14.9817	2.95339	0.129105		12.0107	-0.0176133	1.01228	14.1634	2.13513	0.227647		13.0217	0.99338	0.5023	15.015	2.98673	0.126155	12.0283	0.803997		0.0656457	0.224885	0.251155	0.180562
P4	hsa-miR-100-5p	Undetermined		32.9311	35.935		34.9424	36.9416		35.933	40		10.04	-1.67304	3.18887	14.0159	2.30285	0.202662		12.0501	0.337131	0.791614	14.0454	2.33238	0.198557		13.0489	1.33591	0.396141	18.0955	6.38249	0.0119861	11.713	1.25132		0.063553	0.250825	0.0302572	0.114878
P6	hsa-miR-484	36.3477	2.4171	33.9286	37.0729		36.9348	40		35.9366	40		11.0375	-1.67337	3.18959	15.1537	2.44287	0.183918		14.0426	1.33175	0.397287	17.1037	4.39287	0.0476007		13.0525	0.341626	0.789151	18.0955	5.38463	0.0239367	12.7109	1.25039		0.0576619	0.119814	0.0303322	0.0692695
P12	hsa-miR-381-3p	35.2651	2.34511	35.9318	36.9672		37.0415	37.0729		36.9396	40		13.0407	-0.707847	1.63337	15.048	1.29947	0.406275		14.1493	0.400784	0.757447	14.1766	0.42812	0.74323		14.0556	0.307064	0.808285	18.0955	4.34698	0.0491392	13.7485	0.501984		0.248735	0.98123	0.0607944	0.430253
P13	hsa-miR-148a-3p	Undetermined		33.9266	31.8451		35.9211	40		36.9314	36.9812		11.0355	-1.66842	3.17866	9.92589	-2.778	6.859		13.0289	0.325002	0.798297	17.1037	4.39986	0.0473708		14.0473	1.34342	0.394087	15.0767	2.37285	0.193064	12.7039	1.25087		2.15783	0.0593398	0.489904	0.902358
P17	hsa-miR-149-5p	Undetermined		35.9338	35.9237		35.9236	40		36.9746	37.0969		13.0427	-0.345483	1.27058	14.0046	0.616337	0.652325		13.0314	-0.356832	1.28061	17.1037	3.71553	0.0761227		14.0905	0.702314	0.614586	15.1924	1.80418	0.286344	13.3882	0.496633		0.513409	0.0594425	0.465915	0.346255
P19	hsa-miR-31-5p	Undetermined		34.9094	37.2238		40	37.1256		36.9117	37.1717		12.0183	-2.36626	5.15604	15.3047	0.920096	0.528474		17.1078	2.72321	0.151437	14.2294	-0.15521	1.11358		14.0276	-0.356949	1.28071	15.2672	0.882592	0.542392	14.3846	2.09305		0.102496	7.35346	0.423507	2.62649
P20	hsa-miR-451a	31.8615	2.11877	35.9483	37.0235		40	36.9868		37.0815	36.9805		13.0572	-1.73025	3.31786	15.1043	0.316807	0.802845		17.1078	2.32031	0.200224	14.0905	-0.69697	1.6211		14.1974	-0.590058	1.50531	15.076	0.288544	0.818728	14.7875	1.70546		0.241977	8.0964	0.543894	2.96076
